# Supplementary material for: [μ-11,23-Dibromo-3,7,15,19-tetra­aza­tri­cyclo­[19.3.1.19,13]hexa­cosa-1(25),2,7,9,11,13(26),14,19,21,23-deca­ene-25,26-diolato-κ4 N 3,N 7,O,O′:κ4 O,O′,N 15,N 19]bis[perchloratocopper(II)]
Source: Acta Crystallogr Sect E Struct Rep Online. 2008 Jan 11;64(Pt 2):m340. doi: 10.1107/S1600536808000354 (PMC2960380; doi:10.1107/S1600536808000354)
Supplement: Supplementary file 1 [file e-64-0m340-sup1.cif]

##############################################################################
###                                                                        ###
###        Electronic paper (Acta Crystallographica Section E)             ###
###                                                                        ###
##############################################################################
#                                                                            #
# This CIF contains the data in a paper accepted for publication in Acta     #
# Crystallographica Section E. It conforms to the requirements of Notes      #
# for Authors for Section E, and has been peer reviewed under the auspices   #
# of the IUCr Commission on Journals.                                        #
#                                                                            #
# Full details of the Crystallographic Information File format               #
# are given in the paper "The Crystallographic Information File (CIF):       #
# a New Standard Archive File for Crystallography" by S. R. Hall, F. H.      #
# Allen and I. D. Brown [Acta Cryst. (1991), A47, 655-685].                  #
#                                                                            #
# The current version of the core CIF dictionary is obtainable from          #
# ftp://ftp.iucr.org/pub/cif_core.dic. The current version number is 2.1.    #
#                                                                            #
# Software is freely available for graphical display of the structure(s) in  #
# this CIF.  For information consult the CIF home page http://www.iucr.org/  #
# cif/home.html                                                              #
#                                                                            #
##############################################################################
                                             
data_global
_audit_creation_method     ' SHELXL-97 and manual editing of form.cif'
_journal_data_validation_number     ?
_journal_date_recd_electronic     2007-12-14
_journal_date_accepted     2008-01-05
_journal_name_full     'Acta Crystallographica, Section E'
_journal_year     2008
_journal_volume     64
_journal_issue      2
_journal_page_first     m340
_journal_page_last     m340
_journal_paper_category     QM
_journal_coeditor_code     HG2366
_publ_contact_author_name     'Prof. Zhi-Quan Pan'
_publ_contact_author_address
;
      key laboratory for Green Chemical Process of Ministry of Education,
      Wuhan Institute of Technology,
      Wuhan, 430073,
      P. R. China
;
_publ_contact_author_email     zhiqpan@163.com
_publ_contact_author_fax     '86 027 87194465'
_publ_contact_author_phone     '86 027 87194980'
_publ_section_title
;\
[\m-11,23-Dibromo-3,7,15,19-tetraazatricyclo[19.3.1.1^9,13^]\
hexacosa-1(25),2,7,9,11,13(26),14,19,21,23-decaene-25,26-diolato-\
\k^4^<i>N</i>^3^,<i>N</i>^7^,<i>O</i>,<i>O</i>';\
\k^4^<i>O</i>,<i>O</i>',<i>N</i>^15^,<i>N</i>^19^]bis[perchloratocopper(II)]
;
loop_
    _publ_author_name
    _publ_author_footnote
    _publ_author_address
    'Han-Ping Zhang' ?
;   Key Laboratory for Green Chemical Processes of the Ministry of Education,
      Wuhan Institute of Technology,
      Wuhan, 430073,
      People's Republic of China
;
    'Jin-Xia Zhu' ?
;  Hubei Open Center for the Experimental Teaching of Fundamental Chemistry,
      Wuhan Institute of Technology,
      Wuhan, 430073,
      People's Republic of China
;
    'Hong Zhou' ?
;   Key Laboratory for Green Chemical Processes of the Ministry of Education,
      Wuhan Institute of Technology,
      Wuhan, 430073,
      People's Republic of China
;
    'Zhi-quan Pan' ?
;   Key Laboratory for Green Chemical Processes of the Ministry of Education,
      Wuhan Institute of Technology,
      Wuhan, 430073,
      People's Republic of China
;
data_I
_audit_creation_method     SHELXL-97
_chemical_name_systematic
;
[\m-11,23-Dibromo-3,7,15,19-tetraazatricyclo[19.3.1.1^9,13^]\
hexacosa-1(25),2,7,9,11,13(26),14,19,21,23-decaene-25,26-diolato-\
\k^4^<i>N</i>^3^,<i>N</i>^7^,<i>O</i>,<i>O</i>';\
\k^4^<i>O</i>,<i>O</i>',<i>N</i>^15^,<i>N</i>^19^]bis[perchloratocopper(II)]
;
_chemical_name_common     ?
_chemical_formula_moiety     'C22 H20 Br2 Cl2 Cu2 N4 O10'
_chemical_formula_sum     'C22 H20 Br2 Cl2 Cu2 N4 O10'
_chemical_formula_iupac     '[Cu2 (C22 H20 Br2 N4 O2) (Cl O4 )2]'
_chemical_formula_weight     858.22
_chemical_melting_point     ?
_symmetry_cell_setting     'Monoclinic'
_symmetry_space_group_name_H-M     'P 21/c'
_symmetry_space_group_name_Hall     '-P 2ybc'
loop_
    _symmetry_equiv_pos_as_xyz
    'x, y, z'
    '-x, y+1/2, -z+1/2'
    '-x, -y, -z'
    'x, -y-1/2, z-1/2'
_cell_length_a     15.7760(18)
_cell_length_b     8.6253(10)
_cell_length_c     21.501(3)
_cell_angle_alpha     90.00
_cell_angle_beta     110.901(2)
_cell_angle_gamma     90.00
_cell_volume     2733.2(6)
_cell_formula_units_Z     4
_cell_measurement_reflns_used     3876
_cell_measurement_theta_min     2.57
_cell_measurement_theta_max     25.97
_cell_measurement_temperature     191(2)
_exptl_crystal_description     block
_exptl_crystal_colour     'dark green'
_exptl_crystal_size_max     0.20
_exptl_crystal_size_mid     0.16
_exptl_crystal_size_min     0.14
_exptl_crystal_density_diffrn     2.086
_exptl_crystal_density_meas     ?
_exptl_crystal_density_method     'not measured'
_exptl_crystal_F_000     1688
_exptl_absorpt_coefficient_mu     4.740
_exptl_absorpt_correction_type     'multi-scan'
_exptl_absorpt_process_details     '(SADABS; Bruker, 2000)'
_exptl_absorpt_correction_T_min     0.42
_exptl_absorpt_correction_T_max     0.52
_exptl_special_details
;
 ?
;
_diffrn_ambient_temperature     191(2)
_diffrn_radiation_type     'MoK\a'
_diffrn_radiation_wavelength     0.71073
_diffrn_radiation_source     'sealed tube'
_diffrn_radiation_monochromator     'graphite'
_diffrn_measurement_device_type     'Bruker SMART APEX CCD'
_diffrn_measurement_method     'phi and omega scans'
_diffrn_detector_area_resol_mean     ?
_diffrn_reflns_number     15132
_diffrn_reflns_av_R_equivalents     0.0533
_diffrn_reflns_av_sigmaI/netI     0.0862
_diffrn_reflns_theta_min     2.01
_diffrn_reflns_theta_max     26.00
_diffrn_reflns_theta_full     26.00
_diffrn_measured_fraction_theta_max     0.997
_diffrn_measured_fraction_theta_full     0.997
_diffrn_reflns_limit_h_min     -16
_diffrn_reflns_limit_h_max     19
_diffrn_reflns_limit_k_min     -10
_diffrn_reflns_limit_k_max     10
_diffrn_reflns_limit_l_min     -25
_diffrn_reflns_limit_l_max     26
_diffrn_standards_number     ?
_diffrn_standards_interval_count     ?
_diffrn_standards_interval_time     ?
_diffrn_standards_decay_%     ?
_refine_special_details
;
 Refinement of F^2^ against ALL reflections.  The weighted R-factor wR and
 goodness of fit S are based on F^2^, conventional R-factors R are based
 on F, with F set to zero for negative F^2^. The threshold expression of
 F^2^ > 2sigma(F^2^) is used only for calculating R-factors(gt) etc. and is
 not relevant to the choice of reflections for refinement.  R-factors based
 on F^2^ are statistically about twice as large as those based on F, and R-
 factors based on ALL data will be even larger.
;
_reflns_number_total     5366
_reflns_number_gt     3505
_reflns_threshold_expression     I>2\s(I)
_refine_ls_structure_factor_coef     Fsqd
_refine_ls_matrix_type     full
_refine_ls_R_factor_all     0.0979
_refine_ls_R_factor_gt     0.0613
_refine_ls_wR_factor_gt     0.1295
_refine_ls_wR_factor_ref     0.1376
_refine_ls_goodness_of_fit_ref     1.026
_refine_ls_restrained_S_all     1.026
_refine_ls_number_reflns     5366
_refine_ls_number_parameters     379
_refine_ls_number_restraints     0
_refine_ls_hydrogen_treatment     constr
_refine_ls_weighting_scheme     calc
_refine_ls_weighting_details
             'calc w=1/[\s^2^(Fo^2^)+(0.06P)^2^+1.55P] where P=(Fo^2^+2Fc^2^)/3'
_atom_sites_solution_hydrogens     geom
_atom_sites_solution_primary     direct
_atom_sites_solution_secondary     difmap
_refine_ls_shift/su_max     0.000
_refine_ls_shift/su_mean     0.000
_refine_diff_density_max     0.559
_refine_diff_density_min     -0.892
_refine_ls_extinction_method     none
_refine_ls_extinction_coef     ?
loop_
    _atom_type_symbol
    _atom_type_description
    _atom_type_scat_dispersion_real
    _atom_type_scat_dispersion_imag
    _atom_type_scat_source
    'C' 'C' 0.0033 0.0016
                         'International Tables Vol C Tables 4.2.6.8 and 6.1.1.4'
    'H' 'H' 0.0000 0.0000
                         'International Tables Vol C Tables 4.2.6.8 and 6.1.1.4'
    'N' 'N' 0.0061 0.0033
                         'International Tables Vol C Tables 4.2.6.8 and 6.1.1.4'
    'O' 'O' 0.0106 0.0060
                         'International Tables Vol C Tables 4.2.6.8 and 6.1.1.4'
    'Cl' 'Cl' 0.1484 0.1585
                         'International Tables Vol C Tables 4.2.6.8 and 6.1.1.4'
    'Br' 'Br' -0.2901 2.4595
                         'International Tables Vol C Tables 4.2.6.8 and 6.1.1.4'
    'Cu' 'Cu' 0.3201 1.2651
                         'International Tables Vol C Tables 4.2.6.8 and 6.1.1.4'
_computing_data_collection     'SMART (Bruker, 2000)'
_computing_cell_refinement     'SMART (Bruker, 2000)'
_computing_data_reduction     'SAINT (Bruker, 2000)'
_computing_structure_solution     'SHELXTL (Bruker, 2000)'
_computing_structure_refinement     'SHELXTL (Bruker, 2000)'
_computing_molecular_graphics     'SHELXTL (Bruker, 2000)'
_computing_publication_material     'SHELXTL (Bruker, 2000)'
loop_
    _atom_site_type_symbol
    _atom_site_label
    _atom_site_fract_x
    _atom_site_fract_y
    _atom_site_fract_z
    _atom_site_U_iso_or_equiv
    _atom_site_adp_type
    _atom_site_calc_flag
    _atom_site_refinement_flags
    _atom_site_occupancy
    _atom_site_disorder_assembly
    _atom_site_disorder_group
    Br Br1 -0.09268(5) -0.42485(9) 0.55710(4) 0.0518(2) Uani d . 1 . .
    Br Br2 0.61370(5) 0.46431(9) 0.43389(4) 0.0483(2) Uani d . 1 . .
    C C1 0.2343(5) -0.2131(8) 0.6347(4) 0.0444(18) Uani d . 1 . .
    H H1 0.2347 -0.2747 0.6703 0.053 Uiso calc R 1 . .
    C C2 0.1545(5) -0.2072(7) 0.5796(3) 0.0360(15) Uani d . 1 . .
    C C3 0.0825(5) -0.2996(9) 0.5909(4) 0.0498(19) Uani d . 1 . .
    H H3 0.0940 -0.3503 0.6313 0.060 Uiso calc R 1 . .
    C C4 -0.0015(5) -0.3105(9) 0.5415(4) 0.0436(17) Uani d . 1 . .
    C C5 -0.0193(5) -0.2402(8) 0.4820(4) 0.0442(17) Uani d . 1 . .
    H H5 -0.0761 -0.2506 0.4487 0.053 Uiso calc R 1 . .
    C C6 0.0491(5) -0.1503(9) 0.4703(3) 0.0446(18) Uani d . 1 . .
    C C7 0.1345(5) -0.1374(8) 0.5174(3) 0.0429(17) Uani d . 1 . .
    C C8 0.0233(5) -0.0779(7) 0.4047(3) 0.0386(16) Uani d . 1 . .
    H H8 -0.0362 -0.0972 0.3769 0.046 Uiso calc R 1 . .
    C C9 0.0129(5) 0.0570(10) 0.3100(4) 0.056(2) Uani d . 1 . .
    H H9A -0.0293 -0.0252 0.2882 0.067 Uiso calc R 1 . .
    H H9B -0.0229 0.1463 0.3129 0.067 Uiso calc R 1 . .
    C C10 0.0641(5) 0.0982(10) 0.2672(3) 0.0509(19) Uani d . 1 . .
    H H10A 0.0226 0.1258 0.2231 0.061 Uiso calc R 1 . .
    H H10B 0.1002 0.0104 0.2630 0.061 Uiso calc R 1 . .
    C C11 0.1244(5) 0.2319(9) 0.2975(4) 0.055(2) Uani d . 1 . .
    H H11A 0.0889 0.3087 0.3105 0.066 Uiso calc R 1 . .
    H H11B 0.1433 0.2784 0.2635 0.066 Uiso calc R 1 . .
    C C12 0.2833(4) 0.2512(10) 0.3632(3) 0.0429(17) Uani d . 1 . .
    H H12 0.2833 0.2984 0.3243 0.052 Uiso calc R 1 . .
    C C13 0.3678(4) 0.2573(8) 0.4152(3) 0.0360(15) Uani d . 1 . .
    C C14 0.4363(5) 0.3465(8) 0.4044(3) 0.0423(17) Uani d . 1 . .
    H H14 0.4238 0.4036 0.3654 0.051 Uiso calc R 1 . .
    C C15 0.5216(5) 0.3476(8) 0.4523(3) 0.0405(17) Uani d . 1 . .
    C C16 0.5422(5) 0.2665(8) 0.5085(3) 0.0372(15) Uani d . 1 . .
    H H16 0.6011 0.2683 0.5394 0.045 Uiso calc R 1 . .
    C C17 0.4748(5) 0.1777(8) 0.5214(3) 0.0390(16) Uani d . 1 . .
    C C18 0.3842(5) 0.1748(8) 0.4747(3) 0.0374(16) Uani d . 1 . .
    C C19 0.5020(6) 0.0874(9) 0.5857(4) 0.052(2) Uani d . 1 . .
    H H19 0.5640 0.0747 0.6079 0.063 Uiso calc R 1 . .
    C C20 0.5105(5) -0.0086(9) 0.6818(4) 0.053(2) Uani d . 1 . .
    H H20A 0.5556 0.0724 0.6988 0.064 Uiso calc R 1 . .
    H H20B 0.5430 -0.1039 0.6814 0.064 Uiso calc R 1 . .
    C C21 0.4607(5) -0.0294(9) 0.7317(4) 0.054(2) Uani d . 1 . .
    H H21A 0.5031 -0.0600 0.7750 0.064 Uiso calc R 1 . .
    H H21B 0.4316 0.0666 0.7365 0.064 Uiso calc R 1 . .
    C C22 0.3907(6) -0.1550(11) 0.7029(4) 0.063(2) Uani d . 1 . .
    H H22A 0.4236 -0.2450 0.6965 0.076 Uiso calc R 1 . .
    H H22B 0.3673 -0.1822 0.7375 0.076 Uiso calc R 1 . .
    Cl Cl1 0.25784(12) 0.2959(2) 0.66515(9) 0.0465(4) Uani d . 1 . .
    Cl Cl2 0.22902(11) -0.2790(2) 0.33413(9) 0.0433(4) Uani d . 1 . .
    Cu Cu1 0.32546(6) -0.00913(10) 0.56944(4) 0.0405(2) Uani d . 1 . .
    Cu Cu2 0.19480(5) 0.05601(9) 0.42474(4) 0.0350(2) Uani d . 1 . .
    N N1 0.3106(4) -0.1370(8) 0.6406(3) 0.0492(15) Uani d . 1 . .
    N N2 0.0670(4) 0.0052(7) 0.3793(3) 0.0433(15) Uani d . 1 . .
    N N3 0.2095(4) 0.1969(6) 0.3582(3) 0.0355(12) Uani d . 1 . .
    N N4 0.4549(5) 0.0307(8) 0.6115(3) 0.0521(17) Uani d . 1 . .
    O O1 0.2005(3) -0.0499(5) 0.5072(2) 0.0401(11) Uani d . 1 . .
    O O2 0.3201(3) 0.0963(5) 0.4862(2) 0.0375(10) Uani d . 1 . .
    O O3 0.2773(4) 0.2128(6) 0.6155(3) 0.0512(13) Uani d . 1 . .
    O O4 0.1906(4) 0.2219(6) 0.6771(3) 0.0582(15) Uani d . 1 . .
    O O5 0.2216(4) 0.4368(7) 0.6433(3) 0.0577(14) Uani d . 1 . .
    O O6 0.3286(3) 0.3008(6) 0.7254(3) 0.0534(14) Uani d . 1 . .
    O O7 0.2527(3) -0.1555(6) 0.3774(3) 0.0513(14) Uani d . 1 . .
    O O8 0.2945(3) -0.3882(6) 0.3531(3) 0.0532(14) Uani d . 1 . .
    O O9 0.1471(4) -0.3245(6) 0.3311(3) 0.0531(14) Uani d . 1 . .
    O O10 0.2198(4) -0.2300(6) 0.2715(3) 0.0551(14) Uani d . 1 . .
loop_
    _atom_site_aniso_label
    _atom_site_aniso_U_11
    _atom_site_aniso_U_22
    _atom_site_aniso_U_33
    _atom_site_aniso_U_12
    _atom_site_aniso_U_13
    _atom_site_aniso_U_23
    Br1 0.0498(5) 0.0487(4) 0.0545(4) -0.0148(4) 0.0156(4) -0.0125(4)
    Br2 0.0449(4) 0.0445(4) 0.0554(5) -0.0174(3) 0.0177(4) -0.0166(3)
    C1 0.047(4) 0.043(4) 0.042(4) 0.020(3) 0.015(4) 0.010(3)
    C2 0.050(4) 0.020(3) 0.040(4) 0.002(3) 0.018(3) 0.003(3)
    C3 0.047(5) 0.051(5) 0.049(4) -0.002(4) 0.014(4) -0.010(4)
    C4 0.030(4) 0.050(4) 0.046(4) -0.003(3) 0.009(3) -0.013(3)
    C5 0.034(4) 0.047(4) 0.054(4) -0.007(3) 0.020(3) -0.024(4)
    C6 0.043(4) 0.048(4) 0.037(4) 0.020(3) 0.008(3) 0.008(3)
    C7 0.048(4) 0.036(4) 0.034(4) 0.008(3) 0.000(3) -0.005(3)
    C8 0.048(4) 0.027(3) 0.027(3) -0.005(3) -0.003(3) 0.002(3)
    C9 0.030(4) 0.057(5) 0.062(5) -0.001(3) -0.005(4) 0.013(4)
    C10 0.050(4) 0.060(5) 0.029(4) 0.000(4) -0.003(3) 0.013(3)
    C11 0.042(4) 0.056(5) 0.048(5) 0.004(4) -0.007(4) 0.017(4)
    C12 0.025(3) 0.079(5) 0.025(3) 0.008(4) 0.009(3) -0.006(3)
    C13 0.034(4) 0.033(3) 0.040(4) -0.002(3) 0.012(3) -0.011(3)
    C14 0.046(4) 0.045(4) 0.038(4) 0.006(3) 0.018(3) 0.008(3)
    C15 0.043(4) 0.042(4) 0.042(4) -0.021(3) 0.023(3) -0.019(3)
    C16 0.031(4) 0.040(4) 0.029(3) 0.002(3) -0.002(3) -0.012(3)
    C17 0.043(4) 0.036(3) 0.038(4) 0.004(3) 0.014(3) -0.013(3)
    C18 0.038(4) 0.029(3) 0.035(4) 0.007(3) 0.000(3) -0.006(3)
    C19 0.043(5) 0.046(5) 0.051(5) -0.003(4) -0.005(4) -0.002(4)
    C20 0.042(4) 0.048(4) 0.045(4) 0.000(3) -0.014(4) 0.005(3)
    C21 0.046(5) 0.057(5) 0.043(4) 0.014(4) -0.002(4) 0.015(4)
    C22 0.052(5) 0.074(6) 0.044(5) -0.009(4) -0.006(4) 0.014(4)
    Cl1 0.0314(9) 0.0590(12) 0.0457(10) -0.0003(8) 0.0095(8) -0.0014(8)
    Cl2 0.0343(9) 0.0461(10) 0.0434(10) -0.0026(7) 0.0066(8) -0.0110(8)
    Cu1 0.0354(5) 0.0367(5) 0.0385(5) 0.0055(4) -0.0003(4) 0.0015(3)
    Cu2 0.0271(4) 0.0294(4) 0.0384(4) 0.0070(3) -0.0006(3) 0.0026(3)
    N1 0.047(4) 0.054(4) 0.039(3) -0.006(3) 0.006(3) 0.005(3)
    N2 0.026(3) 0.045(3) 0.045(3) -0.003(2) -0.005(3) -0.002(3)
    N3 0.039(3) 0.039(3) 0.027(3) 0.007(3) 0.010(3) 0.002(2)
    N4 0.046(4) 0.053(4) 0.040(4) 0.012(3) -0.006(3) -0.007(3)
    O1 0.040(3) 0.040(3) 0.028(2) 0.000(2) -0.003(2) 0.005(2)
    O2 0.039(3) 0.040(3) 0.030(2) 0.004(2) 0.009(2) 0.000(2)
    O3 0.051(3) 0.050(3) 0.053(3) 0.009(2) 0.020(3) -0.004(2)
    O4 0.055(3) 0.057(3) 0.059(3) -0.020(3) 0.015(3) -0.009(3)
    O5 0.054(3) 0.060(3) 0.058(3) 0.020(3) 0.018(3) 0.005(3)
    O6 0.042(3) 0.054(3) 0.050(3) 0.016(2) 0.000(2) -0.013(2)
    O7 0.031(3) 0.038(3) 0.063(3) 0.013(2) -0.011(2) -0.008(2)
    O8 0.041(3) 0.060(3) 0.052(3) 0.016(3) 0.009(3) -0.017(3)
    O9 0.052(3) 0.041(3) 0.055(3) -0.006(2) 0.005(3) 0.015(2)
    O10 0.058(4) 0.051(3) 0.055(3) 0.017(3) 0.018(3) 0.005(3)
_geom_special_details
;
 All esds (except the esd in the dihedral angle between two l.s. planes)
 are estimated using the full covariance matrix.  The cell esds are taken
 into account individually in the estimation of esds in distances, angles
 and torsion angles; correlations between esds in cell parameters are only
 used when they are defined by crystal symmetry.  An approximate (isotropic)
 treatment of cell esds is used for estimating esds involving l.s. planes.
;
loop_
    _geom_bond_atom_site_label_1
    _geom_bond_atom_site_label_2
    _geom_bond_site_symmetry_2
    _geom_bond_distance
    _geom_bond_publ_flag
    Br1 C4 . 1.871(8) ?
    Br2 C15 . 1.922(6) ?
    C1 N1 . 1.337(10) ?
    C1 C2 . 1.387(10) ?
    C1 H1 . 0.9300 ?
    C2 C7 . 1.396(9) ?
    C2 C3 . 1.477(10) ?
    C3 C4 . 1.374(10) ?
    C3 H3 . 0.9300 ?
    C4 C5 . 1.352(11) ?
    C5 C6 . 1.421(10) ?
    C5 H5 . 0.9300 ?
    C6 C7 . 1.370(10) ?
    C6 C8 . 1.463(9) ?
    C7 O1 . 1.366(9) ?
    C8 N2 . 1.247(9) ?
    C8 H8 . 0.9300 ?
    C9 C10 . 1.468(11) ?
    C9 N2 . 1.498(9) ?
    C9 H9A . 0.9700 ?
    C9 H9B . 0.9700 ?
    C10 C11 . 1.489(11) ?
    C10 H10A . 0.9700 ?
    C10 H10B . 0.9700 ?
    C11 N3 . 1.532(8) ?
    C11 H11A . 0.9700 ?
    C11 H11B . 0.9700 ?
    C12 N3 . 1.222(8) ?
    C12 C13 . 1.403(9) ?
    C12 H12 . 0.9300 ?
    C13 C18 . 1.405(9) ?
    C13 C14 . 1.411(9) ?
    C14 C15 . 1.373(10) ?
    C14 H14 . 0.9300 ?
    C15 C16 . 1.332(10) ?
    C16 C17 . 1.416(10) ?
    C16 H16 . 0.9300 ?
    C17 C18 . 1.424(9) ?
    C17 C19 . 1.509(10) ?
    C18 O2 . 1.312(8) ?
    C19 N4 . 1.180(10) ?
    C19 H19 . 0.9300 ?
    C20 N4 . 1.490(9) ?
    C20 C21 . 1.550(11) ?
    C20 H20A . 0.9700 ?
    C20 H20B . 0.9700 ?
    C21 C22 . 1.513(12) ?
    C21 H21A . 0.9700 ?
    C21 H21B . 0.9700 ?
    C22 N1 . 1.487(9) ?
    C22 H22A . 0.9700 ?
    C22 H22B . 0.9700 ?
    Cl1 O4 . 1.339(5) ?
    Cl1 O5 . 1.354(6) ?
    Cl1 O6 . 1.376(5) ?
    Cl1 O3 . 1.408(5) ?
    Cl2 O9 . 1.330(6) ?
    Cl2 O8 . 1.349(5) ?
    Cl2 O10 . 1.368(6) ?
    Cl2 O7 . 1.375(5) ?
    Cu1 N4 . 1.947(7) ?
    Cu1 N1 . 1.966(6) ?
    Cu1 O1 . 1.980(5) ?
    Cu1 O2 . 1.983(4) ?
    Cu1 O3 . 2.400(5) ?
    Cu2 N2 . 1.951(6) ?
    Cu2 N3 . 1.953(5) ?
    Cu2 O1 . 1.968(5) ?
    Cu2 O2 . 1.977(5) ?
    Cu2 O7 . 2.421(5) ?
loop_
    _geom_angle_atom_site_label_1
    _geom_angle_atom_site_label_2
    _geom_angle_atom_site_label_3
    _geom_angle_site_symmetry_1
    _geom_angle_site_symmetry_3
    _geom_angle
    _geom_angle_publ_flag
    N1 C1 C2 . . 125.0(7) ?
    N1 C1 H1 . . 117.5 ?
    C2 C1 H1 . . 117.5 ?
    C1 C2 C7 . . 131.3(7) ?
    C1 C2 C3 . . 110.9(6) ?
    C7 C2 C3 . . 117.7(6) ?
    C4 C3 C2 . . 119.7(7) ?
    C4 C3 H3 . . 120.1 ?
    C2 C3 H3 . . 120.1 ?
    C5 C4 C3 . . 121.3(7) ?
    C5 C4 Br1 . . 119.5(5) ?
    C3 C4 Br1 . . 119.2(6) ?
    C4 C5 C6 . . 119.7(7) ?
    C4 C5 H5 . . 120.1 ?
    C6 C5 H5 . . 120.1 ?
    C7 C6 C5 . . 121.5(7) ?
    C7 C6 C8 . . 122.7(7) ?
    C5 C6 C8 . . 115.8(7) ?
    O1 C7 C6 . . 122.0(6) ?
    O1 C7 C2 . . 117.9(6) ?
    C6 C7 C2 . . 120.0(7) ?
    N2 C8 C6 . . 131.3(7) ?
    N2 C8 H8 . . 114.3 ?
    C6 C8 H8 . . 114.3 ?
    C10 C9 N2 . . 116.7(6) ?
    C10 C9 H9A . . 108.1 ?
    N2 C9 H9A . . 108.1 ?
    C10 C9 H9B . . 108.1 ?
    N2 C9 H9B . . 108.1 ?
    H9A C9 H9B . . 107.3 ?
    C9 C10 C11 . . 108.8(7) ?
    C9 C10 H10A . . 109.9 ?
    C11 C10 H10A . . 109.9 ?
    C9 C10 H10B . . 109.9 ?
    C11 C10 H10B . . 109.9 ?
    H10A C10 H10B . . 108.3 ?
    C10 C11 N3 . . 116.7(6) ?
    C10 C11 H11A . . 108.1 ?
    N3 C11 H11A . . 108.1 ?
    C10 C11 H11B . . 108.1 ?
    N3 C11 H11B . . 108.1 ?
    H11A C11 H11B . . 107.3 ?
    N3 C12 C13 . . 133.6(7) ?
    N3 C12 H12 . . 113.2 ?
    C13 C12 H12 . . 113.2 ?
    C12 C13 C18 . . 121.3(6) ?
    C12 C13 C14 . . 117.1(6) ?
    C18 C13 C14 . . 121.6(6) ?
    C15 C14 C13 . . 118.9(6) ?
    C15 C14 H14 . . 120.6 ?
    C13 C14 H14 . . 120.6 ?
    C16 C15 C14 . . 122.3(6) ?
    C16 C15 Br2 . . 120.3(5) ?
    C14 C15 Br2 . . 117.4(5) ?
    C15 C16 C17 . . 120.3(6) ?
    C15 C16 H16 . . 119.8 ?
    C17 C16 H16 . . 119.8 ?
    C16 C17 C18 . . 120.4(6) ?
    C16 C17 C19 . . 118.1(6) ?
    C18 C17 C19 . . 121.5(7) ?
    O2 C18 C13 . . 122.0(6) ?
    O2 C18 C17 . . 121.6(6) ?
    C13 C18 C17 . . 116.5(7) ?
    N4 C19 C17 . . 128.6(7) ?
    N4 C19 H19 . . 115.7 ?
    C17 C19 H19 . . 115.7 ?
    N4 C20 C21 . . 117.9(6) ?
    N4 C20 H20A . . 107.8 ?
    C21 C20 H20A . . 107.8 ?
    N4 C20 H20B . . 107.8 ?
    C21 C20 H20B . . 107.8 ?
    H20A C20 H20B . . 107.2 ?
    C22 C21 C20 . . 106.0(7) ?
    C22 C21 H21A . . 110.5 ?
    C20 C21 H21A . . 110.5 ?
    C22 C21 H21B . . 110.5 ?
    C20 C21 H21B . . 110.5 ?
    H21A C21 H21B . . 108.7 ?
    N1 C22 C21 . . 123.8(7) ?
    N1 C22 H22A . . 106.4 ?
    C21 C22 H22A . . 106.4 ?
    N1 C22 H22B . . 106.4 ?
    C21 C22 H22B . . 106.4 ?
    H22A C22 H22B . . 106.5 ?
    O4 Cl1 O5 . . 103.3(4) ?
    O4 Cl1 O6 . . 105.5(4) ?
    O5 Cl1 O6 . . 113.6(4) ?
    O4 Cl1 O3 . . 107.7(3) ?
    O5 Cl1 O3 . . 111.9(3) ?
    O6 Cl1 O3 . . 113.9(3) ?
    O9 Cl2 O8 . . 115.7(4) ?
    O9 Cl2 O10 . . 106.4(3) ?
    O8 Cl2 O10 . . 108.3(3) ?
    O9 Cl2 O7 . . 106.7(4) ?
    O8 Cl2 O7 . . 110.0(3) ?
    O10 Cl2 O7 . . 109.5(4) ?
    N4 Cu1 N1 . . 97.7(3) ?
    N4 Cu1 O1 . . 166.5(3) ?
    N1 Cu1 O1 . . 93.4(2) ?
    N4 Cu1 O2 . . 92.2(3) ?
    N1 Cu1 O2 . . 168.8(2) ?
    O1 Cu1 O2 . . 76.07(19) ?
    N4 Cu1 O3 . . 95.8(2) ?
    N1 Cu1 O3 . . 89.0(2) ?
    O1 Cu1 O3 . . 92.03(19) ?
    O2 Cu1 O3 . . 95.11(18) ?
    N2 Cu2 N3 . . 98.3(3) ?
    N2 Cu2 O1 . . 93.1(2) ?
    N3 Cu2 O1 . . 165.9(2) ?
    N2 Cu2 O2 . . 169.2(2) ?
    N3 Cu2 O2 . . 91.6(2) ?
    O1 Cu2 O2 . . 76.50(19) ?
    N2 Cu2 O7 . . 95.6(2) ?
    N3 Cu2 O7 . . 90.0(2) ?
    O1 Cu2 O7 . . 97.26(19) ?
    O2 Cu2 O7 . . 88.63(17) ?
    C1 N1 C22 . . 118.8(6) ?
    C1 N1 Cu1 . . 123.7(5) ?
    C22 N1 Cu1 . . 117.4(5) ?
    C8 N2 C9 . . 113.5(6) ?
    C8 N2 Cu2 . . 123.0(5) ?
    C9 N2 Cu2 . . 123.5(5) ?
    C12 N3 C11 . . 121.2(6) ?
    C12 N3 Cu2 . . 122.1(5) ?
    C11 N3 Cu2 . . 116.7(5) ?
    C19 N4 C20 . . 109.2(7) ?
    C19 N4 Cu1 . . 125.9(6) ?
    C20 N4 Cu1 . . 124.9(6) ?
    C7 O1 Cu2 . . 127.6(4) ?
    C7 O1 Cu1 . . 128.4(4) ?
    Cu2 O1 Cu1 . . 103.9(2) ?
    C18 O2 Cu2 . . 128.3(4) ?
    C18 O2 Cu1 . . 128.2(4) ?
    Cu2 O2 Cu1 . . 103.5(2) ?
    Cl1 O3 Cu1 . . 155.0(3) ?
    Cl2 O7 Cu2 . . 144.6(3) ?
