# Supplementary material for: [μ-11,23-Dibromo-3,7,15,19-tetra­aza­tri­cyclo­[19.3.1.19,13]hexa­cosa-1(25),2,7,9,11,13(26),14,19,21,23-deca­ene-25,26-diolato-κ4 N 3,N 7,O,O′:κ4 O,O′,N 15,N 19]bis[perchloratocopper(II)]
Source: Acta Crystallogr Sect E Struct Rep Online. 2008 Jan 11;64(Pt 2):m340. doi: 10.1107/S1600536808000354 (PMC2960380; doi:10.1107/S1600536808000354)
Supplement: Supplementary file 2 [file e-64-0m340-Isup2.hkl]

# 
# h,k,l, Fc-squared, Fo-squared, sigma(Fo-squared) and status flag 
# 
data_I
_shelx_title ' t in P2(1)/c' 
_shelx_refln_list_code          4 
_shelx_F_calc_maximum      500.84 
_exptl_crystal_F_000      1688.00 
_reflns_d_resolution_high  0.8107 
 
loop_ 
 _symmetry_equiv_pos_as_xyz 
 'x, y, z' 
 '-x, y+1/2, -z+1/2' 
 '-x, -y, -z' 
 'x, -y-1/2, z-1/2' 
 
_cell_length_a    15.7760 
_cell_length_b     8.6253 
_cell_length_c    21.5007 
_cell_angle_alpha  90.000 
_cell_angle_beta  110.901 
_cell_angle_gamma  90.000 
 
_shelx_F_squared_multiplier     1.000 
 
loop_ 
 _refln_index_h 
 _refln_index_k 
 _refln_index_l 
 _refln_F_squared_calc 
 _refln_F_squared_meas 
 _refln_F_squared_sigma 
 _refln_observed_status 
   2   0   0    34869.37    36279.15    507.49 o 
   3   0   0       89.86      215.61    483.95 o 
   4   0   0     3398.92     3596.66     33.90 o 
   5   0   0      819.97     1673.10    302.23 o 
   6   0   0      806.99     1040.39     35.78 o 
   7   0   0    28097.20    27797.83    608.23 o 
   8   0   0      671.17      572.45     36.72 o 
   9   0   0     3054.83     3117.42    518.78 o 
  10   0   0    17130.76    16652.90    279.64 o 
  11   0   0      400.75      617.73    224.40 o 
  12   0   0       32.48       49.55    253.50 o 
  13   0   0     2667.16     2763.98    124.19 o 
  14   0   0     4323.40     3228.43     80.03 o 
  15   0   0     2749.06     2325.59    141.23 o 
  16   0   0      716.85      954.71    145.00 o 
  17   0   0     4882.02     3817.92    444.40 o 
   1   1   0     2554.44     2465.48     88.99 o 
   2   1   0      138.61      202.75     35.02 o 
   3   1   0      145.52      221.91    124.05 o 
   4   1   0     5976.10     7112.86    248.97 o 
   5   1   0        3.35      107.34     69.51 o 
   6   1   0      818.01     1236.16    115.67 o 
   7   1   0      295.57      322.75    132.84 o 
   8   1   0      146.74      300.64    135.62 o 
   9   1   0     3532.07     3814.71     73.13 o 
  10   1   0     2193.56     2680.60    193.06 o 
  11   1   0      235.15      271.64     56.40 o 
  12   1   0    10716.80    10040.29    810.84 o 
  13   1   0      552.83      612.41    247.56 o 
  14   1   0     2089.60     2336.83    147.59 o 
  15   1   0       12.60       78.08    196.95 o 
  16   1   0      788.62     1356.68    329.11 o 
  17   1   0      393.41      663.78    442.52 o 
  18   1   0      340.34      643.07    706.15 o 
   1   2   0     5837.20     5566.36    171.10 o 
   2   2   0    20963.41    22432.48    266.59 o 
   3   2   0     5315.77     5813.70    216.91 o 
   4   2   0    32903.71    30872.58    895.34 o 
   5   2   0       85.73      182.13     59.10 o 
   6   2   0     6232.61     6431.62    473.02 o 
   7   2   0    12296.12    13927.76    312.02 o 
   8   2   0    15122.09    13214.96    308.20 o 
   9   2   0       56.09      205.25    111.98 o 
  10   2   0    15579.68    16793.46    236.60 o 
  11   2   0      204.84      390.10    325.06 o 
  12   2   0       72.44       50.90    165.28 o 
  13   2   0       23.33       50.23    135.50 o 
  14   2   0     2853.05     2971.49    271.30 o 
  15   2   0     1612.18     1393.53    230.31 o 
  16   2   0      552.33      913.65    178.00 o 
  17   2   0     2301.33     1951.81     76.89 o 
   1   3   0     1173.60     1278.13    191.41 o 
   2   3   0    57130.12    56390.19    260.72 o 
   3   3   0      656.08      781.52    339.08 o 
   4   3   0     4936.91     5225.11    199.09 o 
   5   3   0     5830.99     6121.59    122.45 o 
   6   3   0     1058.70     1210.07    141.48 o 
   7   3   0      156.07      417.97    163.10 o 
   8   3   0    27630.44    25635.17    177.39 o 
   9   3   0    10918.10    10441.28    594.16 o 
  10   3   0     1181.52     1177.20     69.47 o 
  11   3   0      232.64      240.12      9.41 o 
  12   3   0      533.05      943.95    234.48 o 
  13   3   0      247.18      419.34    408.99 o 
  14   3   0      238.60      288.23    282.86 o 
  15   3   0     1021.28      970.40    193.93 o 
  16   3   0       75.27       69.27     67.32 o 
  17   3   0       79.15      106.72    438.94 o 
   0   4   0    36402.29    34379.14    701.44 o 
   1   4   0     5345.06     5742.01    222.07 o 
   2   4   0     8200.81     7401.47    341.30 o 
   3   4   0     1462.63     1452.19    108.42 o 
   4   4   0       23.89      120.48    102.80 o 
   5   4   0     5973.73     5958.10    142.00 o 
   6   4   0      628.43      537.40     79.18 o 
   7   4   0     2291.57     2465.02    122.88 o 
   8   4   0      113.55      116.62     66.09 o 
   9   4   0      293.71      314.53    167.55 o 
  10   4   0       13.27      126.02    122.23 o 
  11   4   0      666.56      510.74     69.67 o 
  12   4   0       42.62       35.22    299.76 o 
  13   4   0      826.18      824.24    473.95 o 
  14   4   0      774.44      724.98    160.53 o 
  15   4   0     1266.09     1113.62     87.92 o 
  16   4   0       26.14       98.11    128.79 o 
   1   5   0     4021.79     4465.45    306.09 o 
   2   5   0    27913.77    29012.05    301.45 o 
   3   5   0      519.64      682.48    458.96 o 
   4   5   0      727.66     1065.95    176.49 o 
   5   5   0      574.28      550.85    316.15 o 
   6   5   0     1072.99     1395.73    235.84 o 
   7   5   0     1959.71     1775.08    104.00 o 
   8   5   0      488.84      576.89     74.05 o 
   9   5   0     3235.30     3232.70    280.78 o 
  10   5   0      545.16      646.03    233.71 o 
  11   5   0       16.26       12.83    218.97 o 
  12   5   0     4183.03     3788.88    246.21 o 
  13   5   0      129.30       92.49    328.78 o 
  14   5   0     1053.45     1278.81    456.03 o 
  15   5   0      386.51      465.08    276.37 o 
  16   5   0        2.99       79.61    391.55 o 
   0   6   0      601.61      915.17    373.79 o 
   1   6   0    10495.02     9767.78    275.92 o 
   2   6   0       83.27      311.64    212.32 o 
   3   6   0     4653.50     4975.30    294.58 o 
   4   6   0      294.40      372.87     48.65 o 
   5   6   0      206.87      340.86    141.34 o 
   6   6   0     2084.33     1801.39    106.51 o 
   7   6   0     1979.79     2204.27    130.34 o 
   8   6   0        1.89      105.72     93.60 o 
   9   6   0      551.65      736.46     59.08 o 
  10   6   0     2858.67     2781.81    136.27 o 
  11   6   0     3586.53     3409.67    467.14 o 
  12   6   0      937.39      788.04    125.88 o 
  13   6   0      240.62      353.49    326.64 o 
  14   6   0      918.81      967.83    380.26 o 
  15   6   0     1235.26     1051.45    104.98 o 
   1   7   0      389.92      369.63     43.64 o 
   2   7   0     2583.09     2379.42    120.47 o 
   3   7   0     4401.79     4325.46     57.01 o 
   4   7   0     1628.97     1713.38    134.77 o 
   5   7   0     2200.68     2615.67    229.61 o 
   6   7   0        2.41        6.71     25.45 o 
   7   7   0     1939.68     2391.80    219.92 o 
   8   7   0      580.75      658.36     58.53 o 
   9   7   0      251.79      290.28    209.54 o 
  10   7   0        0.45      166.04    331.81 o 
  11   7   0      233.87      309.41    103.61 o 
  12   7   0      715.58      794.55    233.20 o 
  13   7   0      224.44      264.88    185.18 o 
   0   8   0     3001.79     2924.50    112.98 o 
   1   8   0     2490.07     2391.87    189.80 o 
   2   8   0      120.31      141.05     21.52 o 
   3   8   0     2993.66     2985.28    134.29 o 
   4   8   0       28.37       43.71     84.76 o 
   5   8   0     2278.98     2560.09    203.04 o 
   6   8   0      825.82     1221.93    298.22 o 
   7   8   0     1383.56     1326.68    100.07 o 
   8   8   0       75.22       63.79    175.76 o 
   9   8   0       66.11      122.65     24.91 o 
  10   8   0      964.34     1020.44    111.00 o 
  11   8   0     2721.74     2437.21    211.29 o 
   1   9   0     3262.58     3250.63    118.40 o 
   2   9   0      419.89      457.59    176.07 o 
   3   9   0      450.65      564.92    170.66 o 
   4   9   0      314.59      455.43    184.35 o 
   5   9   0        2.93      156.87    142.51 o 
   6   9   0       18.63       55.06     10.29 o 
   7   9   0      729.37      778.91    188.56 o 
   8   9   0      375.26      346.04    110.38 o 
   9   9   0      493.27      522.04     70.81 o 
   1  10   0        2.44       39.54     88.50 o 
   2  10   0       24.20       21.08    442.01 o 
   3  10   0      554.86      538.18     86.86 o 
   4  10   0       59.23       82.90    396.30 o 
   5  10   0     2203.37     2136.35    104.52 o 
   6  10   0        3.51       22.39     75.20 o 
 -18   1   1      493.61      759.82    651.54 o 
 -17   1   1      558.06      895.20    288.11 o 
 -16   1   1      858.49      876.58    270.02 o 
 -15   1   1     5062.98     4167.27    103.75 o 
 -14   1   1      480.20      671.24     52.95 o 
 -13   1   1     4218.18     4411.25    122.24 o 
 -12   1   1        6.12      132.94     55.95 o 
 -11   1   1     8975.29     7406.21    129.34 o 
 -10   1   1       97.96      105.67    352.32 o 
  -9   1   1     3616.83     3302.81    371.03 o 
  -8   1   1    43283.12    44438.11    489.10 o 
  -7   1   1      439.87      676.36    179.97 o 
  -6   1   1    11222.73    11194.13    537.95 o 
  -5   1   1      688.80      727.65     75.60 o 
  -4   1   1    54093.36    50860.02   1001.08 o 
  -3   1   1       10.68      280.63    170.74 o 
  -2   1   1    37152.54    34447.45    282.83 o 
  -1   1   1      897.42     1159.03    538.56 o 
   0   1   1    14497.20    13650.54    198.70 o 
   1   1   1       88.54       90.38     52.97 o 
   2   1   1     9428.11     9175.63    844.25 o 
   3   1   1     1987.67     2250.05    299.17 o 
   4   1   1     7876.77     9283.82    153.21 o 
   5   1   1     2062.42     2366.65    121.46 o 
   6   1   1   142944.81   139603.75    416.45 o 
   7   1   1     2351.06     2206.65    160.18 o 
   8   1   1    20172.22    18564.96    120.73 o 
   9   1   1     7481.11     6185.43   1257.73 o 
  10   1   1     3983.54     3653.94    155.51 o 
  11   1   1      653.66      588.88    215.95 o 
  12   1   1       96.93      126.86    146.51 o 
  13   1   1     7388.03     6357.57    126.15 o 
  14   1   1      997.36     1072.46    216.82 o 
  15   1   1     2429.86     2654.02    396.10 o 
  16   1   1     2606.69     2850.31    158.18 o 
  17   1   1      313.16      341.78    209.96 o 
 -18   2   1       27.83       21.66    730.63 o 
 -17   2   1      285.69      390.97    338.98 o 
 -16   2   1      555.52      460.15     32.01 o 
 -15   2   1       11.06        4.85     50.69 o 
 -14   2   1      396.94      412.70     60.73 o 
 -13   2   1     1170.65     1147.65    157.59 o 
 -12   2   1     1268.65     1222.90    146.50 o 
 -11   2   1      982.00     1371.20    177.02 o 
 -10   2   1     1849.44     1988.30    282.26 o 
  -9   2   1      146.86      114.57     62.19 o 
  -8   2   1       24.77      419.83    205.07 o 
  -7   2   1     5414.71     5233.03    191.27 o 
  -6   2   1    15753.74    14524.27    269.64 o 
  -5   2   1      616.22      927.12    239.56 o 
  -4   2   1     5708.74     7472.76    244.54 o 
  -3   2   1     2057.78     2226.76    153.11 o 
  -2   2   1    63028.79    59386.74    303.92 o 
  -1   2   1      561.92      730.01    195.94 o 
   0   2   1     9863.56    10446.22    440.17 o 
   1   2   1        9.02       25.78     21.05 o 
   2   2   1       25.59       85.27    185.75 o 
   3   2   1     3566.88     3341.50     74.81 o 
   4   2   1    19615.91    20113.30    271.62 o 
   5   2   1     6996.33     7230.22    649.32 o 
   6   2   1      711.05      895.67    106.82 o 
   7   2   1     3806.41     3724.11    267.99 o 
   8   2   1     2950.36     3268.43    254.02 o 
   9   2   1       53.02      252.11    133.76 o 
  10   2   1     1087.76     1241.37    110.36 o 
  11   2   1     7526.53     6960.98    125.57 o 
  12   2   1      156.53      139.12     72.47 o 
  13   2   1     1083.67     1053.32    128.50 o 
  14   2   1      704.65      704.30     75.60 o 
  15   2   1     1205.19     1642.39    167.78 o 
  16   2   1       16.65       47.74    129.81 o 
  17   2   1       75.66      148.96    235.59 o 
 -17   3   1        0.68      202.35    257.64 o 
 -16   3   1      951.51      839.06     28.14 o 
 -15   3   1      119.89      163.74     67.32 o 
 -14   3   1      271.33      785.10    462.31 o 
 -13   3   1      152.96      361.02    192.60 o 
 -12   3   1     3604.97     3136.32     78.54 o 
 -11   3   1     2334.41     2671.61    270.54 o 
 -10   3   1      106.76      107.84    136.90 o 
  -9   3   1    14658.50    13280.91   1276.87 o 
  -8   3   1    25660.49    22500.58    174.16 o 
  -7   3   1      374.58      396.75     80.47 o 
  -6   3   1     3305.51     3068.39    125.99 o 
  -5   3   1     1503.88     1673.01    204.76 o 
  -4   3   1    22549.68    23958.61    240.16 o 
  -3   3   1     2187.74     2277.44     79.68 o 
  -2   3   1     5227.97     5159.30    303.21 o 
  -1   3   1       13.39       53.13    104.07 o 
   0   3   1     2333.54     3074.84    455.88 o 
   1   3   1     1666.47     1735.21    319.80 o 
   2   3   1      392.33      649.17    142.30 o 
   3   3   1      600.91      678.37    146.41 o 
   4   3   1        1.93       63.46    102.70 o 
   5   3   1     7501.79     7284.16    129.41 o 
   6   3   1    25656.37    24224.69    389.98 o 
   7   3   1      962.74      910.01    185.09 o 
   8   3   1     3505.63     4279.85    356.77 o 
   9   3   1     6872.99     6802.72     90.58 o 
  10   3   1     1156.64     1206.69     92.82 o 
  11   3   1     2213.79     2894.90    238.77 o 
  12   3   1      558.21      432.55    278.97 o 
  13   3   1     3814.58     4080.25    343.26 o 
  14   3   1      343.93      438.27    140.31 o 
  15   3   1      896.06      926.71    487.71 o 
  16   3   1        4.38       77.11    116.36 o 
  17   3   1        5.48       17.39    256.84 o 
 -17   4   1     1356.99     1231.54     34.37 o 
 -16   4   1      782.19     1042.45    122.32 o 
 -15   4   1     1471.14     1444.29    147.62 o 
 -14   4   1      310.64      333.83    122.96 o 
 -13   4   1     3214.97     2926.12    183.13 o 
 -12   4   1      185.20      371.69    419.93 o 
 -11   4   1     1399.99     1925.88    252.54 o 
 -10   4   1       12.43       54.15    118.61 o 
  -9   4   1      879.26      862.88    104.81 o 
  -8   4   1      184.12      320.77    105.13 o 
  -7   4   1      306.65      278.50    136.17 o 
  -6   4   1    18355.94    17943.06    278.20 o 
  -5   4   1      564.97     1217.02    336.04 o 
  -4   4   1     1178.30     1525.60    181.70 o 
  -3   4   1     7150.07     7458.77    176.31 o 
  -2   4   1    10174.33     9833.57    121.72 o 
  -1   4   1     3168.86     2982.21    199.21 o 
   0   4   1     2343.84     2618.83    155.49 o 
   1   4   1      273.73      358.53     70.92 o 
   2   4   1     8655.11     8767.02    187.62 o 
   3   4   1      903.94     1066.11    227.33 o 
   4   4   1    21509.13    21143.75    218.90 o 
   5   4   1     5803.77     5706.01     76.44 o 
   6   4   1     1525.78     1643.33     76.98 o 
   7   4   1      496.74      565.38     52.58 o 
   8   4   1    20520.24    20720.43    312.86 o 
   9   4   1      211.45      281.41    102.53 o 
  10   4   1     2310.77     2260.83     94.15 o 
  11   4   1      112.41      114.22     76.29 o 
  12   4   1      647.40      761.05    372.53 o 
  13   4   1        2.22        4.03    270.92 o 
  14   4   1     2347.02     2683.90    238.74 o 
  15   4   1     4400.03     4769.81    344.85 o 
  16   4   1       59.48       59.02    240.29 o 
 -16   5   1      247.59      359.54    205.26 o 
 -15   5   1       79.26      208.82     96.80 o 
 -14   5   1       36.72      138.09    414.21 o 
 -13   5   1      447.02      513.66    181.66 o 
 -12   5   1       97.26      341.84    271.40 o 
 -11   5   1       12.28      117.99    391.55 o 
 -10   5   1     1312.28     1406.50    132.54 o 
  -9   5   1     2688.90     2281.18    192.50 o 
  -8   5   1     3055.49     2623.23    231.21 o 
  -7   5   1      954.45      992.24     62.84 o 
  -6   5   1     1040.01     1714.64    205.98 o 
  -5   5   1    12946.04    12592.83    901.40 o 
  -4   5   1     3970.89     3783.13    105.84 o 
  -3   5   1       44.61      139.68    199.87 o 
  -2   5   1      231.51      596.83    302.74 o 
  -1   5   1      792.41      826.74     97.19 o 
   0   5   1     2629.11     2731.77    296.75 o 
   1   5   1      336.82      489.07    274.50 o 
   2   5   1      273.01      416.27     42.86 o 
   3   5   1     1384.52     1521.43    293.16 o 
   4   5   1      185.96      466.32    150.83 o 
   5   5   1     6396.58     6179.10    124.06 o 
   6   5   1       44.50      178.83    118.57 o 
   7   5   1     5835.63     5560.72    123.43 o 
   8   5   1      871.98      934.77     55.63 o 
   9   5   1     1514.97     1426.42    321.53 o 
  10   5   1      612.36      669.94    138.17 o 
  11   5   1      181.63      266.50    429.56 o 
  12   5   1     1120.22      966.63    218.91 o 
  13   5   1       31.93       46.57    310.58 o 
  14   5   1      305.85      520.06    222.59 o 
  15   5   1      354.04      446.58     73.24 o 
 -15   6   1      358.87      441.40    387.04 o 
 -14   6   1      218.17      265.58    268.57 o 
 -13   6   1     1549.48     1334.23    131.10 o 
 -12   6   1      455.25      379.61    297.40 o 
 -11   6   1     1976.00     1787.44     91.21 o 
 -10   6   1     2711.03     2906.82    128.88 o 
  -9   6   1     1159.32     1630.48    181.36 o 
  -8   6   1      343.07      477.98    169.84 o 
  -7   6   1      767.69      647.04    133.54 o 
  -6   6   1     6268.10     5827.60    102.88 o 
  -5   6   1       13.75       76.61    113.78 o 
  -4   6   1      848.08      881.69    115.46 o 
  -3   6   1      101.09      117.85    186.07 o 
  -2   6   1     5642.11     5636.60    361.59 o 
  -1   6   1     4989.34     4732.31    183.26 o 
   0   6   1     1447.71     1770.50    220.79 o 
   1   6   1     1447.41     1591.63    161.97 o 
   2   6   1     1262.44     1635.49    130.88 o 
   3   6   1     5038.48     4276.59    412.82 o 
   4   6   1    17781.09    16858.47    278.50 o 
   5   6   1      583.35      610.09     54.09 o 
   6   6   1     3379.95     3054.52     62.28 o 
   7   6   1       71.74      110.18     87.57 o 
   8   6   1      351.00      439.15    106.68 o 
   9   6   1     1251.49     1290.75    420.91 o 
  10   6   1      142.38      205.31    164.30 o 
  11   6   1     4833.21     4644.14    271.22 o 
  12   6   1       94.68       87.51    109.23 o 
  13   6   1        4.00      129.45    210.96 o 
  14   6   1        7.16       89.09    218.33 o 
 -13   7   1      866.98      864.41    114.35 o 
 -12   7   1     1945.53     2216.13    310.49 o 
 -11   7   1       87.32      132.62     76.33 o 
 -10   7   1       68.10      131.16     92.25 o 
  -9   7   1      838.79      787.27    115.76 o 
  -8   7   1      186.14      370.67    127.82 o 
  -7   7   1      171.07      313.11    189.17 o 
  -6   7   1      950.63      896.98    217.66 o 
  -5   7   1    12639.53    11192.23    209.63 o 
  -4   7   1     1645.44     1777.04    247.80 o 
  -3   7   1     2033.13     2228.20    432.50 o 
  -2   7   1      319.94      315.69     43.64 o 
  -1   7   1     1340.72     1921.35    273.11 o 
   0   7   1     2689.57     2695.67    134.06 o 
   1   7   1      119.31      181.03    141.20 o 
   2   7   1     1290.63     1507.05    219.32 o 
   3   7   1     6724.84     7043.40    256.36 o 
   4   7   1     2063.19     2302.08    178.57 o 
   5   7   1     4701.85     4856.57    201.43 o 
   6   7   1     1461.71     1673.83    117.23 o 
   7   7   1     3431.08     3463.93    155.42 o 
   8   7   1      152.45      329.32    118.76 o 
   9   7   1     1316.80     1403.53    322.95 o 
  10   7   1     1488.23     1937.38    225.98 o 
  11   7   1        7.81       82.05    253.24 o 
  12   7   1      574.69      664.58    389.00 o 
  13   7   1      877.14      956.84    110.33 o 
 -12   8   1       89.60      102.66    140.52 o 
 -11   8   1     1686.51     1661.20    319.27 o 
 -10   8   1      663.10      853.88    319.24 o 
  -9   8   1       63.65      106.94     63.59 o 
  -8   8   1      197.87      274.21    315.09 o 
  -7   8   1     1561.94     1710.52    200.23 o 
  -6   8   1     2810.86     2752.31     90.94 o 
  -5   8   1     1060.42     1211.90    138.96 o 
  -4   8   1     1349.65     1473.52    163.33 o 
  -3   8   1     2240.19     2350.86    136.67 o 
  -2   8   1      268.74      326.10    217.96 o 
  -1   8   1      733.44      716.49    183.74 o 
   0   8   1      159.02      202.00    113.31 o 
   1   8   1        4.73       62.60     52.92 o 
   2   8   1      131.86      347.77    151.43 o 
   3   8   1     3450.06     3534.26    260.14 o 
   4   8   1      292.62      662.89    327.02 o 
   5   8   1        2.01      189.57    254.20 o 
   6   8   1       49.97      122.41    129.96 o 
   7   8   1     1837.03     2024.72    158.75 o 
   8   8   1      960.00     1248.03    162.32 o 
   9   8   1        9.60       11.45     43.78 o 
  10   8   1     2957.30     2626.28    182.19 o 
  11   8   1      314.53      512.21    334.26 o 
  -9   9   1        0.03        0.11    107.67 o 
  -8   9   1        9.15       60.45    320.48 o 
  -7   9   1      169.17      328.77    118.58 o 
  -6   9   1      672.18      766.14    255.72 o 
  -5   9   1     2636.66     2214.67    139.09 o 
  -4   9   1     2048.14     2563.67    286.37 o 
  -3   9   1      442.88      500.57    285.22 o 
  -2   9   1       89.88      215.10    252.70 o 
  -1   9   1      370.46      499.86    114.92 o 
   0   9   1       85.73      182.16    113.45 o 
   1   9   1     1715.13     1711.15    199.86 o 
   2   9   1      625.10      605.35     46.61 o 
   3   9   1     5122.74     4714.01    135.49 o 
   4   9   1      427.18      581.54    296.35 o 
   5   9   1     1204.99     1184.42    292.44 o 
   6   9   1      282.09      310.58     74.30 o 
   7   9   1      154.84      478.57    295.94 o 
   8   9   1      249.72      376.33    105.81 o 
   9   9   1       31.29      167.26     97.99 o 
  -6  10   1        6.21       44.25    229.53 o 
  -5  10   1       14.87       57.69    169.28 o 
  -4  10   1      201.81      216.54    119.27 o 
  -3  10   1     1057.67     1148.67    450.05 o 
  -1  10   1       92.60       96.98    144.05 o 
   0  10   1       69.70      249.51    320.12 o 
   1  10   1       25.93       71.00     83.09 o 
   2  10   1       38.22      135.34     95.68 o 
   3  10   1      740.13      772.94    150.73 o 
   4  10   1       28.41       58.82    301.50 o 
   5  10   1     1383.33     1681.88    337.56 o 
 -18   0   2      593.92      547.03    284.34 o 
 -17   0   2     4848.34     3660.68     51.78 o 
 -16   0   2     2230.84     2324.65    337.07 o 
 -15   0   2     1068.45      953.77    321.06 o 
 -14   0   2     3450.30     2955.46    305.53 o 
 -13   0   2     4362.54     4011.73    400.26 o 
 -12   0   2     5916.35     6066.90    388.38 o 
 -11   0   2      595.69      802.70    210.84 o 
 -10   0   2    14624.34    14088.15    459.00 o 
  -9   0   2     5757.48     7172.02    422.28 o 
  -8   0   2      271.81      332.64     18.83 o 
  -7   0   2     6241.06     6567.88    472.18 o 
  -6   0   2      222.51      520.37    108.57 o 
  -5   0   2     9528.47     9852.53    308.35 o 
  -4   0   2    13923.51    15833.95    709.44 o 
  -3   0   2     2633.39     2803.89    110.16 o 
  -2   0   2    39796.96    45887.79    456.42 o 
  -1   0   2      279.67      335.57     71.10 o 
   0   0   2    86504.20    81049.16    136.99 o 
   1   0   2      115.16      295.17    115.51 o 
   2   0   2   172158.38   167939.97   2110.44 o 
   3   0   2     5018.71     5328.90    277.75 o 
   4   0   2    48588.71    48414.91   1389.70 o 
   5   0   2     7061.02     6865.89    704.27 o 
   6   0   2     7559.74     7251.24    353.82 o 
   7   0   2     4744.22     6628.36    299.92 o 
   8   0   2    11887.37    13417.27    440.06 o 
   9   0   2     4757.25     5408.78    183.13 o 
  10   0   2     9137.00    10774.72    320.88 o 
  11   0   2     5759.97     6312.44    299.66 o 
  12   0   2     4470.79     3512.37     42.84 o 
  13   0   2     1240.33     1297.81    166.65 o 
  14   0   2     1718.28     1644.86    238.21 o 
  15   0   2     5201.51     5054.15    687.32 o 
 -18   1   2        1.54        2.82    687.32 o 
 -17   1   2      243.68      346.06    265.58 o 
 -16   1   2       94.63      201.70    161.24 o 
 -15   1   2      522.53      523.11    124.19 o 
 -14   1   2     1707.74     1625.30    157.51 o 
 -13   1   2      238.02      440.78    151.29 o 
 -12   1   2      417.12      604.49    273.99 o 
 -11   1   2     3655.63     3415.61    126.33 o 
 -10   1   2     8642.68     8218.55    136.88 o 
  -9   1   2      477.30      813.60     99.89 o 
  -8   1   2     8481.94     8027.81    207.70 o 
  -7   1   2     4359.30     4694.00    260.95 o 
  -6   1   2     5080.85     5026.34    211.88 o 
  -5   1   2      441.24      418.38     12.00 o 
  -4   1   2    40766.38    39824.93    546.87 o 
  -3   1   2        3.81       58.96    126.92 o 
  -2   1   2    13513.33    13348.50    895.58 o 
  -1   1   2      821.25     1053.44    157.89 o 
   0   1   2     1032.48      988.78    166.56 o 
   1   1   2       78.24      150.12     41.86 o 
   2   1   2    15508.34    16110.57    402.35 o 
   3   1   2      501.06      512.30     96.47 o 
   4   1   2    21517.88    20532.94    287.16 o 
   5   1   2       54.37      173.10     55.76 o 
   6   1   2       39.94       44.86     19.99 o 
   7   1   2       12.72      214.27    119.30 o 
   8   1   2       55.70       45.50     50.38 o 
   9   1   2     1869.25     1944.06    308.14 o 
  10   1   2     3214.70     2971.62     77.94 o 
  11   1   2       56.72       49.81     95.97 o 
  12   1   2      634.43      669.11     99.71 o 
  13   1   2        2.40      167.62    171.48 o 
  14   1   2      395.90      510.40    228.12 o 
  15   1   2      312.58      371.58    100.74 o 
  16   1   2      160.33      476.70    471.18 o 
  17   1   2       26.40      239.15    630.83 o 
 -18   2   2       21.41       78.15    586.58 o 
 -17   2   2     6650.33     4991.76    117.22 o 
 -16   2   2      219.38      299.61    134.41 o 
 -15   2   2        2.81        4.62     23.73 o 
 -14   2   2       35.39       59.87    101.12 o 
 -13   2   2      163.37      318.98     64.94 o 
 -12   2   2     6382.24     6130.81    239.12 o 
 -11   2   2       87.86      119.91    229.58 o 
 -10   2   2    23299.24    21149.08    859.18 o 
  -9   2   2     7115.66     6890.80    119.74 o 
  -8   2   2     2966.16     2715.04    156.30 o 
  -7   2   2    15538.93    15230.41     95.32 o 
  -6   2   2       36.13      125.58     46.51 o 
  -5   2   2     2737.43     2355.31    163.41 o 
  -4   2   2    14751.75    14113.60    686.40 o 
  -3   2   2     1810.93     1794.37    173.14 o 
  -2   2   2   237792.00   225658.44   2148.35 o 
  -1   2   2     2372.85     2851.06    143.35 o 
   0   2   2    65351.93    63535.38   1989.01 o 
   1   2   2     1450.35     1543.06     71.54 o 
   2   2   2      214.50      540.99    236.40 o 
   3   2   2        0.71      194.26    166.01 o 
   4   2   2     7535.79     7990.65    222.29 o 
   5   2   2    13087.00    14328.67    466.69 o 
   6   2   2     1439.72     1690.51     71.93 o 
   7   2   2     4374.31     3882.25    171.28 o 
   8   2   2     1071.31     1458.46    115.03 o 
   9   2   2      503.90      679.01     81.41 o 
  10   2   2      193.83      112.44     48.67 o 
  11   2   2     1175.81     1043.76     72.84 o 
  12   2   2    10197.52    10059.41    629.35 o 
  13   2   2       77.07      211.12    302.34 o 
  14   2   2     5111.07     4715.59    207.09 o 
  15   2   2     1792.26     1649.37    190.66 o 
  16   2   2      146.52      297.70     97.32 o 
  17   2   2       14.15      109.72     43.23 o 
 -17   3   2      720.06      703.21    514.26 o 
 -16   3   2      651.41      979.34    194.29 o 
 -15   3   2      117.19      109.10     58.85 o 
 -14   3   2     2921.43     3251.33    383.82 o 
 -13   3   2      900.17      999.30    116.38 o 
 -12   3   2     4490.10     4337.27    287.70 o 
 -11   3   2      899.85      963.90     81.28 o 
 -10   3   2     1577.98     1629.05    107.36 o 
  -9   3   2     4981.23     4965.37    179.19 o 
  -8   3   2     6674.90     6295.37    314.77 o 
  -7   3   2     2600.04     2408.01     98.05 o 
  -6   3   2    21675.73    21116.46    966.75 o 
  -5   3   2      918.27     1001.23     76.08 o 
  -4   3   2      331.15      457.17    155.92 o 
  -3   3   2        9.85      247.04    301.40 o 
  -2   3   2      521.02      579.08    101.89 o 
  -1   3   2     7425.47     7276.70    126.77 o 
   0   3   2    31570.19    30468.78    123.57 o 
   1   3   2       18.48      143.11     40.20 o 
   2   3   2    25430.94    24084.43    443.80 o 
   3   3   2     2313.07     2402.40    134.84 o 
   4   3   2     5042.63     5195.76    141.22 o 
   5   3   2     2120.30     2185.78    153.85 o 
   6   3   2     2587.25     2694.60    121.24 o 
   7   3   2     7648.58     7306.50    101.61 o 
   8   3   2     1261.47     1593.98    159.74 o 
   9   3   2     7194.58     7310.67    457.80 o 
  10   3   2     6515.75     6139.22    100.40 o 
  11   3   2     2267.69     2721.36    227.29 o 
  12   3   2     1982.82     1965.65     99.14 o 
  13   3   2      631.73      779.01    354.35 o 
  14   3   2      303.63      403.92    203.50 o 
  15   3   2      374.04      552.65    172.23 o 
  16   3   2       35.81       87.11    137.99 o 
 -17   4   2      767.21      724.00    398.19 o 
 -16   4   2     1528.56     1496.35    231.04 o 
 -15   4   2       15.76      117.67    223.07 o 
 -14   4   2      406.33      419.38    126.01 o 
 -13   4   2     3846.43     3158.75    137.93 o 
 -12   4   2       17.16       32.59    113.04 o 
 -11   4   2       94.25      127.25     38.28 o 
 -10   4   2      423.34      758.90     97.94 o 
  -9   4   2     1385.53     1390.86    111.27 o 
  -8   4   2      153.98      128.50     47.70 o 
  -7   4   2      115.15      243.25    106.99 o 
  -6   4   2       22.67      112.02     65.92 o 
  -5   4   2      345.50      744.19    300.11 o 
  -4   4   2       66.37      356.09    269.12 o 
  -3   4   2    16146.59    15663.08    573.29 o 
  -2   4   2     6652.98     6154.13    202.32 o 
  -1   4   2     1428.13     1689.21    155.99 o 
   0   4   2      107.95      719.59    401.15 o 
   1   4   2    19085.77    19070.32    179.04 o 
   2   4   2     6802.40     7329.07    340.29 o 
   3   4   2     4269.53     4402.96    194.10 o 
   4   4   2     8699.19     8844.93    728.60 o 
   5   4   2     3770.92     3865.54    150.02 o 
   6   4   2     4204.66     3860.99    283.31 o 
   7   4   2      112.10      135.65     10.16 o 
   8   4   2     2134.72     2026.64    154.88 o 
   9   4   2      115.62      228.16    136.98 o 
  10   4   2       48.51       62.06    247.67 o 
  11   4   2       54.04       59.72     53.83 o 
  12   4   2       64.45      117.88    355.49 o 
  13   4   2      680.76      810.64    432.23 o 
  14   4   2      357.50      326.26    241.64 o 
  15   4   2     2417.54     2154.09    164.77 o 
  16   4   2      507.93      599.78    268.62 o 
 -16   5   2       91.89       71.48     87.98 o 
 -15   5   2     1988.25     1946.87    302.00 o 
 -14   5   2      951.79      978.39    126.95 o 
 -13   5   2        7.54       57.07     21.18 o 
 -12   5   2      562.86      483.22    113.93 o 
 -11   5   2      663.41      806.34     48.29 o 
 -10   5   2     3368.13     3256.06    222.91 o 
  -9   5   2     5570.79     5376.46    106.21 o 
  -8   5   2     3935.12     3895.96     53.89 o 
  -7   5   2      429.40      500.68    116.56 o 
  -6   5   2       24.09      122.89    139.58 o 
  -5   5   2     5207.54     5130.32    159.56 o 
  -4   5   2     5305.47     5426.38    242.04 o 
  -3   5   2      298.98      461.35    288.94 o 
  -2   5   2     6701.68     7494.65    767.62 o 
  -1   5   2      825.12      886.73    131.33 o 
   0   5   2    13413.78    14020.21    345.57 o 
   1   5   2      300.23      408.69     99.47 o 
   2   5   2    20183.77    18991.13    528.08 o 
   3   5   2      849.79      937.84    107.79 o 
   4   5   2     6225.20     6168.28    177.58 o 
   5   5   2      272.69      376.19     72.51 o 
   6   5   2        0.07      104.39     40.32 o 
   7   5   2     4167.39     3973.71    405.12 o 
   8   5   2     1768.27     1855.26    143.60 o 
   9   5   2        6.79       41.50    109.01 o 
  10   5   2     1856.34     1985.38    398.92 o 
  11   5   2     2505.67     2679.97     83.20 o 
  12   5   2     1633.19     1620.53    483.48 o 
  13   5   2       20.39      116.14    216.45 o 
  14   5   2       31.08      197.12    459.61 o 
  15   5   2       11.12       11.94     21.63 o 
 -15   6   2      264.74      580.10    440.43 o 
 -14   6   2       69.08      320.85    316.22 o 
 -13   6   2     2033.72     1705.62    127.88 o 
 -12   6   2       30.28       73.35     64.79 o 
 -11   6   2      478.60      414.81     44.15 o 
 -10   6   2       91.61      293.32    159.26 o 
  -9   6   2     2084.83     1808.35    180.57 o 
  -8   6   2     1958.08     1945.36     87.38 o 
  -7   6   2      769.10      785.05    233.26 o 
  -6   6   2      372.21      792.11    326.07 o 
  -5   6   2        5.15      317.99    342.09 o 
  -4   6   2     2850.48     2850.43     87.14 o 
  -3   6   2     3880.89     3510.35    227.62 o 
  -2   6   2     1167.49     1190.62    119.12 o 
  -1   6   2     1333.81     1416.71     79.15 o 
   0   6   2      171.91      232.93     62.32 o 
   1   6   2    15818.19    14583.84    269.22 o 
   2   6   2       17.91       23.14      9.39 o 
   3   6   2      167.87      221.34     36.60 o 
   4   6   2      599.90      635.39    115.29 o 
   5   6   2     1212.28     1471.97    215.02 o 
   6   6   2      567.56      707.19    102.41 o 
   7   6   2      115.70      150.12     21.65 o 
   8   6   2     1275.29     1521.82    189.02 o 
   9   6   2     1286.20     1103.77    369.65 o 
  10   6   2     1566.85     2121.88    391.40 o 
  11   6   2     4784.79     4906.17    222.08 o 
  12   6   2       11.07      192.05    145.00 o 
  13   6   2      362.50      521.10    322.11 o 
  14   6   2       19.73      177.88     97.04 o 
 -14   7   2      635.26      768.13    290.92 o 
 -13   7   2        3.43      174.28    414.55 o 
 -12   7   2        1.20       55.98    100.21 o 
 -11   7   2      275.35      520.81    276.96 o 
 -10   7   2      788.09      797.00     82.67 o 
  -9   7   2      634.97      723.22    208.84 o 
  -8   7   2      405.61      360.28     77.73 o 
  -7   7   2        7.28       58.78    101.26 o 
  -6   7   2        6.69       97.34     42.90 o 
  -5   7   2     4772.85     4459.59    146.13 o 
  -4   7   2     2528.55     2452.85    111.37 o 
  -3   7   2       16.47       30.60    199.22 o 
  -2   7   2     1171.91     1307.98     74.08 o 
  -1   7   2     2783.88     3130.65    241.83 o 
   0   7   2     4318.16     3810.99    241.23 o 
   1   7   2      277.84      329.57     69.76 o 
   2   7   2     2404.84     2289.25    193.46 o 
   3   7   2      355.81      520.92    158.66 o 
   4   7   2      137.58      265.76    110.90 o 
   5   7   2     1210.03     1168.13    372.66 o 
   6   7   2     1144.26     1132.33     81.75 o 
   7   7   2     2880.01     2920.12    271.31 o 
   8   7   2      345.88      344.80    226.09 o 
   9   7   2      381.78      332.99     84.26 o 
  10   7   2     3356.63     3770.33    253.23 o 
  11   7   2      265.37      278.35     13.18 o 
  12   7   2      437.43      486.88     64.37 o 
  13   7   2      550.65      456.01     50.13 o 
 -12   8   2      698.31      810.71    133.31 o 
 -11   8   2      457.84      532.12    119.27 o 
 -10   8   2      195.69      247.35     54.44 o 
  -9   8   2     1099.83     1197.53    168.04 o 
  -8   8   2      421.42      354.48     48.49 o 
  -7   8   2     4757.84     4882.77    303.65 o 
  -6   8   2      951.12     1434.81    172.52 o 
  -5   8   2     1635.54     1634.21     65.07 o 
  -4   8   2        6.45       39.17     53.45 o 
  -3   8   2     1968.47     2188.15    164.94 o 
  -2   8   2      344.69      517.11    303.59 o 
  -1   8   2       95.47      121.35     66.86 o 
   0   8   2      886.53     1015.73    201.19 o 
   1   8   2     3520.73     3017.07    107.79 o 
   2   8   2      767.43      823.20    117.73 o 
   3   8   2     1051.76     1221.57    222.02 o 
   4   8   2       54.66      228.08    291.43 o 
   5   8   2        6.36       94.50    141.80 o 
   6   8   2       43.94      343.47    259.13 o 
   7   8   2       13.04       26.66     84.60 o 
   8   8   2      574.46      620.08    201.16 o 
   9   8   2     3445.32     2947.23    283.86 o 
  10   8   2     2803.04     2470.61     95.39 o 
  11   8   2     1839.99     2184.19    219.06 o 
 -10   9   2       17.66       25.94     23.20 o 
  -9   9   2       96.42      123.13     21.54 o 
  -8   9   2      395.11      547.09    222.10 o 
  -7   9   2      659.91      638.82     79.00 o 
  -6   9   2      256.88      266.32     74.84 o 
  -5   9   2      572.78      596.72    148.08 o 
  -4   9   2      170.69      425.83    310.65 o 
  -3   9   2       28.81       84.85    131.43 o 
  -2   9   2       16.62       76.32    159.85 o 
  -1   9   2     3598.59     3653.39    221.61 o 
   0   9   2      665.89      739.04     62.88 o 
   1   9   2      156.54      197.43    205.25 o 
   2   9   2      111.49      288.86    308.59 o 
   3   9   2     2950.49     2948.28    278.53 o 
   4   9   2       39.68       52.68    242.84 o 
   5   9   2       20.94       38.52     75.38 o 
   6   9   2       83.76      114.29    205.47 o 
   7   9   2      140.52      197.42    139.88 o 
   8   9   2        8.36       36.21    297.50 o 
   9   9   2     1151.41      962.43     74.37 o 
  -6  10   2       68.17      119.47     91.43 o 
  -5  10   2      656.72      912.09    135.90 o 
  -1  10   2      722.64      616.38    355.62 o 
   0  10   2      402.25      490.48    132.54 o 
   1  10   2      791.24      935.05    225.00 o 
   2  10   2       21.22       69.27     42.24 o 
   3  10   2     1046.26     1008.00    122.28 o 
   4  10   2        1.67      113.04    107.44 o 
   5  10   2      502.99      674.02    379.60 o 
 -18   1   3      457.05      614.28    404.07 o 
 -17   1   3      479.80      347.84     99.08 o 
 -16   1   3      126.51      244.32     21.56 o 
 -15   1   3     2719.73     2923.54    198.66 o 
 -14   1   3     1386.52     1533.00     28.58 o 
 -13   1   3     1095.93      847.77     98.82 o 
 -12   1   3       37.44      189.16    208.38 o 
 -11   1   3    25300.72    22299.71    261.89 o 
 -10   1   3     5100.61     6122.57    238.97 o 
  -9   1   3       17.53       45.05     61.85 o 
  -8   1   3    26254.72    23372.85    145.79 o 
  -7   1   3     4874.89     6297.21    478.57 o 
  -6   1   3    27275.74    26397.71    252.11 o 
  -5   1   3       41.30      158.30     83.77 o 
  -4   1   3    84848.20    82924.03    646.81 o 
  -3   1   3      214.46      364.74     48.93 o 
  -2   1   3    23586.16    24809.36    333.78 o 
  -1   1   3      803.37      907.50    132.11 o 
   0   1   3      506.01      877.41    160.93 o 
   1   1   3      281.00      549.63    361.58 o 
   2   1   3    45975.09    46055.67    895.03 o 
   3   1   3     1158.97     1153.74     53.18 o 
   4   1   3    47226.57    45121.05   1524.83 o 
   5   1   3      668.39     1094.73    139.08 o 
   6   1   3    72935.74    70947.27   1308.25 o 
   7   1   3     1121.06     1199.69    164.69 o 
   8   1   3     2425.63     2294.07    223.55 o 
   9   1   3     2402.99     2575.29    144.81 o 
  10   1   3    12628.12    10717.93    243.53 o 
  11   1   3     3017.32     2868.14     90.83 o 
  12   1   3       34.69      510.01    248.14 o 
  13   1   3     5149.58     3957.39    253.40 o 
  14   1   3      815.50     1366.88    447.45 o 
  15   1   3      366.72      417.10    171.42 o 
  16   1   3      316.50      427.56    170.20 o 
 -18   2   3      582.97      749.46    551.74 o 
 -17   2   3      642.12      681.19    105.67 o 
 -16   2   3      860.98     1089.18    226.97 o 
 -15   2   3        9.81      207.36    136.50 o 
 -14   2   3        1.13       29.26    179.24 o 
 -13   2   3      219.33      464.06    318.98 o 
 -12   2   3     2341.15     2310.63    174.46 o 
 -11   2   3     2124.98     2257.68    214.63 o 
 -10   2   3      130.08      817.08    131.27 o 
  -9   2   3     2982.52     2923.34    136.88 o 
  -8   2   3     5968.23     6076.81    166.82 o 
  -7   2   3      252.05      358.95    212.20 o 
  -6   2   3    14641.63    16138.21    243.26 o 
  -5   2   3    12598.96    13568.32    341.34 o 
  -4   2   3      970.08     1231.07    152.61 o 
  -3   2   3    14522.09    14839.15    708.81 o 
  -2   2   3   154225.16   151443.19   2088.92 o 
  -1   2   3      142.17      253.92     77.20 o 
   0   2   3    25952.70    25606.33    260.95 o 
   1   2   3      145.06      143.87     29.81 o 
   2   2   3     1047.43     1281.73    202.34 o 
   3   2   3      381.69      824.07    126.19 o 
   4   2   3     4353.24     4564.72     93.04 o 
   5   2   3     6055.28     7280.30    325.37 o 
   6   2   3     5569.59     5297.19    911.03 o 
   7   2   3      240.74      250.88     11.83 o 
   8   2   3     8464.33     9917.37    304.82 o 
   9   2   3      286.93      442.25     78.35 o 
  10   2   3      236.38      326.46    311.01 o 
  11   2   3      682.36      977.60    307.04 o 
  12   2   3      412.39      420.39     40.72 o 
  13   2   3     2545.32     2507.36    183.82 o 
  14   2   3      520.20      600.52    318.37 o 
  15   2   3     2777.01     2548.06    474.02 o 
  16   2   3       13.81      128.12    222.44 o 
 -18   3   3      297.58      258.61    304.39 o 
 -17   3   3        5.32      306.41    497.73 o 
 -16   3   3        2.45      178.23    266.09 o 
 -15   3   3      352.05      515.49    356.91 o 
 -14   3   3        0.27      124.65    135.46 o 
 -13   3   3      213.08      406.98    257.04 o 
 -12   3   3       78.01      324.09    302.75 o 
 -11   3   3     3427.06     2903.19    287.93 o 
 -10   3   3     8279.38     7307.27    774.21 o 
  -9   3   3     2063.72     2074.94     50.18 o 
  -8   3   3    14193.85    13789.88    975.83 o 
  -7   3   3     2194.23     1955.79     66.59 o 
  -6   3   3     1299.86     1603.61    291.34 o 
  -5   3   3      541.47      899.71    106.03 o 
  -4   3   3    22991.23    21412.10    391.53 o 
  -3   3   3      818.57      751.67    185.81 o 
  -2   3   3     3873.29     5015.34    522.13 o 
  -1   3   3      743.49      770.87     37.99 o 
   0   3   3     5606.87     5256.08    135.23 o 
   1   3   3     1265.72     1230.78     82.75 o 
   2   3   3     2100.73     2291.02    113.75 o 
   3   3   3     1401.86     1299.76    259.64 o 
   4   3   3    10824.53    11423.45    428.26 o 
   5   3   3      907.98      819.24     51.07 o 
   6   3   3    11879.76    11011.57    826.98 o 
   7   3   3     3937.76     3975.77    193.61 o 
   8   3   3      279.32      574.09    150.44 o 
   9   3   3     1549.83     1672.88    283.45 o 
  10   3   3      656.10     1137.59    282.99 o 
  11   3   3     3706.22     3574.30    170.89 o 
  12   3   3       41.00      163.50    335.64 o 
  13   3   3     2560.52     2743.60    429.02 o 
  14   3   3        1.48       60.34    485.34 o 
  15   3   3       21.08       79.54    145.94 o 
  16   3   3        7.72      170.01    470.37 o 
 -17   4   3       64.29       64.63     28.72 o 
 -16   4   3      316.38      400.38    102.11 o 
 -15   4   3     1977.83     2026.32     96.51 o 
 -14   4   3      167.21      340.64    174.87 o 
 -13   4   3    12522.12    11272.98   1568.76 o 
 -12   4   3     1388.44     1422.02    247.25 o 
 -11   4   3       29.58       84.45     97.38 o 
 -10   4   3      822.53     1060.22    218.84 o 
  -9   4   3      829.55      858.15     67.75 o 
  -8   4   3     7220.87     7715.20    795.08 o 
  -7   4   3     1426.56     1566.04    158.64 o 
  -6   4   3    23840.46    22945.84    483.85 o 
  -5   4   3      117.62      213.73    274.94 o 
  -4   4   3     1630.63     1713.17    240.40 o 
  -3   4   3     3773.26     3911.13    515.19 o 
  -2   4   3    12279.96    13268.23    724.32 o 
  -1   4   3        4.82       21.78    109.84 o 
   0   4   3      835.40     1134.08    139.70 o 
   1   4   3        5.04       53.57     36.07 o 
   2   4   3    16927.58    16340.46    395.71 o 
   3   4   3       47.30       52.09     26.58 o 
   4   4   3    22015.45    23043.20    145.58 o 
   5   4   3     8469.56     8643.12    149.75 o 
   6   4   3     1683.61     1784.64     84.98 o 
   7   4   3       14.64      151.35    121.05 o 
   8   4   3    10925.34     9928.24   1450.43 o 
   9   4   3     1149.14     1237.66    124.20 o 
  10   4   3      801.46      995.75    410.24 o 
  11   4   3      915.66      938.19    119.41 o 
  12   4   3      269.82      322.26    262.84 o 
  13   4   3      520.31      512.03    123.21 o 
  14   4   3       13.82       23.29     51.78 o 
  15   4   3     1418.51     1435.44     87.19 o 
 -16   5   3       25.08      159.75    359.91 o 
 -15   5   3      308.62      263.50    176.51 o 
 -14   5   3     1787.99     1894.22    217.06 o 
 -13   5   3        8.42       49.64    131.43 o 
 -12   5   3      630.51      824.61    119.36 o 
 -11   5   3      712.70      803.83    159.22 o 
 -10   5   3     1797.32     1817.55    142.48 o 
  -9   5   3     1444.69     1521.35    181.58 o 
  -8   5   3      192.14      205.21     81.05 o 
  -7   5   3    10432.30     9063.40    159.29 o 
  -6   5   3     2321.39     2146.26    297.48 o 
  -5   5   3     6634.47     5947.03    254.74 o 
  -4   5   3       86.98      256.49    257.66 o 
  -3   5   3     8028.54     7364.68    365.43 o 
  -2   5   3     6536.27     5942.87    226.60 o 
  -1   5   3     3911.32     3963.49    105.15 o 
   0   5   3      821.90      915.26    378.59 o 
   1   5   3      387.31      421.99    106.57 o 
   2   5   3     2138.69     2222.19    109.45 o 
   3   5   3    12127.25    11498.06    654.25 o 
   4   5   3      623.45      655.48     57.38 o 
   5   5   3      277.52      410.15    120.22 o 
   6   5   3      131.93      214.09     87.80 o 
   7   5   3    11473.96    12917.71    263.50 o 
   8   5   3     2019.28     1990.09     46.61 o 
   9   5   3        3.55       35.73     53.49 o 
  10   5   3     6677.37     5835.15     98.86 o 
  11   5   3      714.65      648.25    284.39 o 
  12   5   3      994.02      914.35    225.99 o 
  13   5   3        2.91      238.48    159.04 o 
  14   5   3        4.33       40.24     86.61 o 
  15   5   3       45.97       92.23    194.12 o 
 -15   6   3      118.32      120.02     86.29 o 
 -14   6   3        4.85       69.12    149.83 o 
 -13   6   3     2151.40     2203.31    187.84 o 
 -12   6   3       87.09      229.49    200.85 o 
 -11   6   3      222.23      213.63     95.84 o 
 -10   6   3      691.88     1069.93    107.68 o 
  -9   6   3     3459.61     3245.35     97.87 o 
  -8   6   3     1316.30     1619.63    280.22 o 
  -7   6   3     1535.63     1749.64    171.04 o 
  -6   6   3     2167.17     2204.82    276.79 o 
  -5   6   3      644.49      826.58    195.44 o 
  -4   6   3     3938.02     3816.17    109.64 o 
  -3   6   3     4048.56     4600.98    303.96 o 
  -2   6   3    10670.42    10587.95    308.34 o 
  -1   6   3     1644.91     1639.44     90.51 o 
   0   6   3       88.33      188.33     49.89 o 
   1   6   3     1947.07     2181.14    317.20 o 
   2   6   3     1887.13     1922.62    244.51 o 
   3   6   3     8695.09     8299.48    157.78 o 
   4   6   3     3018.22     3028.82    132.66 o 
   5   6   3      489.64      660.01    183.11 o 
   6   6   3     2759.60     2863.63    281.69 o 
   7   6   3      123.36      285.90    252.03 o 
   8   6   3     7576.37     6698.69    821.02 o 
   9   6   3       50.04       79.09    287.17 o 
  10   6   3      543.56     1316.81    318.49 o 
  11   6   3      151.16      244.55    142.82 o 
  12   6   3        0.28      228.83    365.34 o 
  13   6   3     2370.83     2040.83    204.66 o 
  14   6   3       87.94      242.55    398.17 o 
 -14   7   3      463.05      471.76    200.64 o 
 -13   7   3      166.61      236.83    231.85 o 
 -12   7   3       35.04      210.35    207.25 o 
 -11   7   3      830.69     1000.32    119.50 o 
 -10   7   3     1800.14     2118.96    176.16 o 
  -9   7   3       25.23       35.29    235.50 o 
  -8   7   3      596.63      598.23    191.92 o 
  -7   7   3     7068.14     7086.17    211.07 o 
  -6   7   3     1720.48     2053.90    371.82 o 
  -5   7   3     3846.15     3630.02    147.26 o 
  -4   7   3     5535.86     5387.58    122.69 o 
  -3   7   3     1780.02     1811.77    375.87 o 
  -2   7   3       44.08       64.76    324.43 o 
  -1   7   3     2216.59     2287.51    154.25 o 
   0   7   3        6.25      142.31     68.38 o 
   1   7   3       16.75       54.54    113.57 o 
   2   7   3     6246.29     6113.76    179.67 o 
   3   7   3     4046.22     3883.79     72.58 o 
   4   7   3      511.92      839.25    174.35 o 
   5   7   3      495.52      626.03    149.38 o 
   6   7   3      316.98      369.09    140.71 o 
   7   7   3     4446.65     4065.46    201.49 o 
   8   7   3        1.35       62.46     94.15 o 
   9   7   3      511.68      611.95    458.85 o 
  10   7   3      363.36      367.83    125.69 o 
  11   7   3       32.11      217.59    292.59 o 
  12   7   3      248.14      325.58    114.48 o 
 -12   8   3      222.66      321.36    161.66 o 
 -11   8   3      712.67      867.52    207.52 o 
 -10   8   3       21.90      247.74    276.15 o 
  -9   8   3      540.65      635.21    204.09 o 
  -8   8   3     1937.13     2329.68    150.59 o 
  -7   8   3     1204.55     1270.01    188.34 o 
  -6   8   3     1387.61     1189.21    343.69 o 
  -5   8   3     2249.68     2497.88    283.59 o 
  -4   8   3       46.70      243.29    315.69 o 
  -3   8   3       68.65      129.15    278.73 o 
  -2   8   3       74.71      217.15     47.85 o 
  -1   8   3     4091.50     3938.13     93.59 o 
   0   8   3        4.85        1.24    253.79 o 
   1   8   3      911.96     1576.74    197.52 o 
   2   8   3      167.29      325.14    142.13 o 
   3   8   3      124.82      121.52     78.99 o 
   4   8   3      294.66      462.75    131.77 o 
   5   8   3     2596.59     2957.08    238.04 o 
   6   8   3      114.56      256.11    299.13 o 
   7   8   3      547.33      587.76    121.46 o 
   8   8   3      429.56      536.61    151.17 o 
   9   8   3     1013.80     1022.93     84.04 o 
  10   8   3      460.32      725.83    394.65 o 
  11   8   3       52.11       85.63    280.26 o 
 -10   9   3        0.67        1.88    243.64 o 
  -9   9   3       27.33       45.97     85.00 o 
  -8   9   3        8.45       42.93    210.21 o 
  -7   9   3      713.18      715.65    134.10 o 
  -6   9   3      381.81      487.76    219.20 o 
  -5   9   3     1358.83     1499.05    198.75 o 
  -4   9   3      176.82      202.41    183.20 o 
  -3   9   3        5.16       67.79    227.67 o 
  -2   9   3      728.08     1252.51    392.41 o 
  -1   9   3     3165.52     3189.67    248.58 o 
   0   9   3       73.07      146.37    205.09 o 
   1   9   3     4048.02     3901.56    185.56 o 
   2   9   3       57.15       91.48     64.97 o 
   3   9   3     2637.30     2566.00    198.09 o 
   4   9   3      379.50      638.95    331.06 o 
   5   9   3      542.29      626.52    239.80 o 
   6   9   3     1253.84     1412.00    248.23 o 
   7   9   3      728.32      834.59    287.17 o 
   8   9   3      344.97      391.73    114.87 o 
  -6  10   3        0.05       40.35    250.81 o 
  -5  10   3     1568.15     1477.27    140.29 o 
  -2  10   3      104.75       92.27    531.02 o 
  -1  10   3      280.64      535.09    392.35 o 
   0  10   3       58.33      213.44    144.11 o 
   1  10   3     1028.71      956.22     60.23 o 
   2  10   3        0.88       45.05    343.32 o 
   3  10   3      105.72      161.18    145.16 o 
   4  10   3        9.64      117.24    101.80 o 
   5  10   3     1272.32     1069.58    306.00 o 
 -19   0   4     5719.36     4444.98    461.35 o 
 -18   0   4      244.10      377.55    242.92 o 
 -17   0   4      967.08     1140.20    340.83 o 
 -16   0   4       10.84      131.81    597.87 o 
 -15   0   4       82.18      216.55    197.72 o 
 -14   0   4      263.62      405.93    155.94 o 
 -13   0   4        0.46      519.92    186.89 o 
 -12   0   4    31016.22    28298.23    261.31 o 
 -11   0   4       53.39       31.84    280.26 o 
 -10   0   4     6381.43     6871.15    236.01 o 
  -9   0   4    22993.81    24178.95    574.81 o 
  -8   0   4     4967.02     6436.27    215.61 o 
  -7   0   4        0.50      348.51    302.28 o 
  -6   0   4     3909.82     5099.34    668.49 o 
  -5   0   4    15336.13    15540.95    187.37 o 
  -4   0   4     9968.53    11880.04    647.30 o 
  -3   0   4      944.79     1060.44    118.89 o 
  -2   0   4      716.82      888.38    103.31 o 
  -1   0   4     1001.73     1354.52    216.55 o 
   0   0   4    23897.66    22633.86    102.16 o 
   1   0   4       51.78      113.40    304.62 o 
   2   0   4   189298.25   182255.00   1972.04 o 
   3   0   4      140.13      168.31    200.49 o 
   4   0   4    21461.38    21926.34    318.73 o 
   5   0   4     8676.08     8548.82    156.66 o 
   6   0   4     9708.74     9627.40    892.57 o 
   7   0   4      264.63      486.26    469.22 o 
   8   0   4     3328.17     3634.34     93.21 o 
   9   0   4     5107.51     5258.95    186.89 o 
  10   0   4     3942.02     4273.87    394.79 o 
  11   0   4       49.35      217.14     97.97 o 
  12   0   4    16662.06    16173.02    185.01 o 
  13   0   4      116.27      615.96    413.17 o 
  14   0   4     1516.23     2653.24    751.34 o 
  15   0   4       92.36       85.68    165.71 o 
 -18   1   4        0.29       54.44    466.51 o 
 -17   1   4      270.78      418.06    198.54 o 
 -16   1   4       22.18       58.52    120.53 o 
 -15   1   4        6.03       47.10    289.20 o 
 -14   1   4      551.29      646.57    117.63 o 
 -13   1   4     3604.00     3460.70     96.85 o 
 -12   1   4      370.39      380.33    139.51 o 
 -11   1   4      278.26      333.93     69.40 o 
 -10   1   4     4044.69     4843.22    192.93 o 
  -9   1   4     1185.40     1384.41    168.43 o 
  -8   1   4       27.62      451.15    340.90 o 
  -7   1   4     3640.17     3290.48    150.28 o 
  -6   1   4     2273.10     2263.12    210.68 o 
  -5   1   4       35.62      252.12    139.28 o 
  -4   1   4     6046.36     6607.61    160.53 o 
  -3   1   4      591.17      715.28     57.16 o 
  -2   1   4    20862.75    20947.63    960.41 o 
  -1   1   4     1317.86     1495.63    163.69 o 
   0   1   4    70195.34    68943.72    825.99 o 
   1   1   4     1756.90     2017.28    115.01 o 
   2   1   4    21400.90    21161.26    548.54 o 
   3   1   4     7612.43     7764.98     99.16 o 
   4   1   4    10716.93    11467.64    505.75 o 
   5   1   4     5184.10     5515.26    201.65 o 
   6   1   4      686.10      878.42    131.02 o 
   7   1   4     3061.27     3194.51    192.33 o 
   8   1   4      512.38      765.59    280.92 o 
   9   1   4      293.53      408.39    186.15 o 
  10   1   4      246.37      647.05    240.53 o 
  11   1   4     1485.26     1927.92    248.15 o 
  12   1   4     2765.49     3113.72    374.64 o 
  13   1   4      226.00      338.24    298.37 o 
  14   1   4     1320.85     1599.40    241.68 o 
  15   1   4       15.12      100.31     65.94 o 
  16   1   4      245.49      406.74    308.82 o 
 -18   2   4      577.11      435.64     68.26 o 
 -17   2   4       64.82       44.31     39.53 o 
 -16   2   4      967.48     1276.68    271.20 o 
 -15   2   4     7893.26     6804.55    186.84 o 
 -14   2   4        9.86       78.58    349.92 o 
 -13   2   4     1551.79     1307.01    126.81 o 
 -12   2   4     2273.18     2485.18    284.43 o 
 -11   2   4        7.91       56.80     48.38 o 
 -10   2   4      166.82      549.37    192.23 o 
  -9   2   4     1584.24     1856.20    109.10 o 
  -8   2   4    13216.43    13170.60    408.11 o 
  -7   2   4      196.13      302.26     68.35 o 
  -6   2   4     2560.87     2557.04    158.91 o 
  -5   2   4    16696.77    18050.79    326.73 o 
  -4   2   4    15210.18    15015.88    342.80 o 
  -3   2   4      688.84     1191.22    150.80 o 
  -2   2   4   250840.52   237642.81   1267.85 o 
  -1   2   4     2466.88     2399.77    115.14 o 
   0   2   4       48.23      149.08    112.87 o 
   1   2   4       53.86       70.69     53.54 o 
   2   2   4    48229.50    46299.93    538.56 o 
   3   2   4     4157.21     4388.83    154.38 o 
   4   2   4     2485.86     2641.84    117.54 o 
   5   2   4     4574.29     4463.90    160.23 o 
   6   2   4     4853.49     4875.48    588.11 o 
   7   2   4      163.65      393.56     81.13 o 
   8   2   4     1314.16     1477.51     59.52 o 
   9   2   4     4062.41     4115.68    169.40 o 
  10   2   4      520.75     1024.73    311.82 o 
  11   2   4      446.19      492.18     76.18 o 
  12   2   4     3391.32     3198.69    316.62 o 
  13   2   4     1988.24     2057.28    336.19 o 
  14   2   4      347.07      539.82    357.82 o 
  15   2   4     1207.05     1232.74    157.51 o 
  16   2   4     1596.19     1503.02    229.26 o 
 -18   3   4      461.09      368.12    120.52 o 
 -17   3   4     1832.05     1665.65    251.86 o 
 -16   3   4        0.65       83.01    141.84 o 
 -15   3   4       45.83      298.79    170.36 o 
 -14   3   4      587.35      911.59    145.54 o 
 -13   3   4       10.01      174.69    178.35 o 
 -12   3   4      323.21      396.66     65.91 o 
 -11   3   4     3682.74     4087.14    186.88 o 
 -10   3   4     7950.02     7240.35     99.06 o 
  -9   3   4       56.74      161.44    225.28 o 
  -8   3   4      131.39      280.76    321.08 o 
  -7   3   4     6111.80     6382.99    218.83 o 
  -6   3   4    11228.67    11532.41    658.83 o 
  -5   3   4       60.84       90.97     53.32 o 
  -4   3   4     2051.84     1980.09    276.68 o 
  -3   3   4      887.57      764.59    347.59 o 
  -2   3   4     5093.78     5842.30    172.33 o 
  -1   3   4     2794.68     2728.90     75.79 o 
   0   3   4    21366.97    21718.26    286.09 o 
   1   3   4      235.07      373.13     86.21 o 
   2   3   4     2717.31     2638.69    131.38 o 
   3   3   4      296.30      304.38    288.12 o 
   4   3   4    50199.63    48341.02   1832.19 o 
   5   3   4      816.16      899.62     73.66 o 
   6   3   4      406.05      802.34    198.23 o 
   7   3   4     1822.09     2217.45    134.64 o 
   8   3   4     5366.49     6885.73    437.03 o 
   9   3   4        8.68       15.43     53.05 o 
  10   3   4    15363.37    15011.41    387.44 o 
  11   3   4     3485.70     3836.78    440.17 o 
  12   3   4     1168.62     1399.73    244.43 o 
  13   3   4      237.72      473.52    186.89 o 
  14   3   4      772.68      856.22    404.98 o 
  15   3   4      147.63      365.52    324.31 o 
  16   3   4       18.13       38.35    107.00 o 
 -17   4   4     1183.27     1255.91    462.60 o 
 -16   4   4      481.65      501.90    336.56 o 
 -15   4   4      481.56      510.08     82.85 o 
 -14   4   4      319.03      447.73    343.52 o 
 -13   4   4     1153.93     1348.90    245.96 o 
 -12   4   4     2891.61     2745.87    161.11 o 
 -11   4   4      831.96      845.53    306.18 o 
 -10   4   4     4885.70     5510.96    292.42 o 
  -9   4   4       61.84       79.16     61.07 o 
  -8   4   4     1169.78     1291.29    110.63 o 
  -7   4   4       97.89      250.10    117.32 o 
  -6   4   4     1528.10     1449.04     31.95 o 
  -5   4   4      649.13      633.54     96.78 o 
  -4   4   4     9620.22     8832.42     77.99 o 
  -3   4   4     1990.55     2573.96    238.11 o 
  -2   4   4     3522.61     3799.68    166.29 o 
  -1   4   4    10483.80    10207.06    177.98 o 
   0   4   4     2725.20     2488.25    127.26 o 
   1   4   4    15025.11    14290.52    759.08 o 
   2   4   4     8698.77     8192.81     87.01 o 
   3   4   4     4309.07     4173.67    182.89 o 
   4   4   4     1086.28     1213.08     93.00 o 
   5   4   4     1923.14     2286.96    201.57 o 
   6   4   4       26.90      280.13    317.14 o 
   7   4   4     2085.70     2182.48    333.29 o 
   8   4   4      976.06      889.66    207.31 o 
   9   4   4     1225.43     1921.81    324.38 o 
  10   4   4     2334.03     2138.08    206.56 o 
  11   4   4       97.78      143.34    479.31 o 
  12   4   4     1322.21     2070.81    440.18 o 
  13   4   4     1645.85     2428.68    516.96 o 
  14   4   4      228.41      248.96    119.03 o 
  15   4   4       39.54      200.17    263.90 o 
 -16   5   4       75.08      158.66    436.42 o 
 -15   5   4      268.75      297.10    136.70 o 
 -14   5   4      400.69      434.90    327.15 o 
 -13   5   4      768.19      842.26     73.59 o 
 -12   5   4      833.40     1105.00    110.44 o 
 -11   5   4      341.69      343.14    125.18 o 
 -10   5   4    10986.83    10580.98    223.23 o 
  -9   5   4       40.99      237.41    208.21 o 
  -8   5   4       68.42      212.54    108.00 o 
  -7   5   4    17917.62    17576.96    323.46 o 
  -6   5   4     2052.25     2025.49     67.85 o 
  -5   5   4     3885.39     3648.79    229.16 o 
  -4   5   4     1066.11     1332.15    211.36 o 
  -3   5   4     1903.60     1938.47     76.47 o 
  -2   5   4     5570.57     5794.03    128.00 o 
  -1   5   4     2819.23     2807.21    220.17 o 
   0   5   4    32758.37    31324.28    683.15 o 
   1   5   4     4610.73     4668.99    126.48 o 
   2   5   4     7200.56     7365.28    283.74 o 
   3   5   4     2383.30     2427.48     97.01 o 
   4   5   4    10400.03    11769.85    553.65 o 
   5   5   4     6781.10     6411.43     30.15 o 
   6   5   4     1122.77     1662.07    451.16 o 
   7   5   4     7014.72     6851.36     66.38 o 
   8   5   4     2217.57     2257.00    425.66 o 
   9   5   4     1004.91     1522.99    234.72 o 
  10   5   4     1766.33     1809.84    147.54 o 
  11   5   4     1454.78     1429.98    253.34 o 
  12   5   4        7.02       37.72     45.66 o 
  13   5   4       15.46      233.79    211.65 o 
  14   5   4     1376.59     1386.17    298.00 o 
 -15   6   4       37.05       89.63     42.31 o 
 -14   6   4        0.69       60.00    339.95 o 
 -13   6   4     1625.29     1449.25    122.89 o 
 -12   6   4      339.33      319.34    144.19 o 
 -11   6   4      455.46      536.76     59.41 o 
 -10   6   4      131.36      448.49    246.13 o 
  -9   6   4     5740.86     4890.73    263.55 o 
  -8   6   4     1676.51     1869.40    194.89 o 
  -7   6   4      394.79      363.13     74.42 o 
  -6   6   4        6.58      124.72     82.62 o 
  -5   6   4      320.73      348.97    110.19 o 
  -4   6   4     2092.96     2125.44    213.11 o 
  -3   6   4     1329.25     1365.88     57.09 o 
  -2   6   4      396.45      665.70    236.48 o 
  -1   6   4     6882.99     7059.91    386.62 o 
   0   6   4      491.54      540.62    100.79 o 
   1   6   4     9734.07    10136.71    429.07 o 
   2   6   4      226.93      342.00     54.06 o 
   3   6   4     3280.77     3366.62    124.97 o 
   4   6   4      183.36      350.26    138.82 o 
   5   6   4     2925.33     2646.13     72.50 o 
   6   6   4      796.33      890.84    278.31 o 
   7   6   4      757.39      929.31    277.43 o 
   8   6   4     4610.06     4211.30    289.99 o 
   9   6   4     1786.41     1874.57    363.00 o 
  10   6   4       59.94      131.03    272.19 o 
  11   6   4      168.55      289.84    270.49 o 
  12   6   4      522.98      537.44    108.75 o 
  13   6   4     2464.33     2686.41    442.80 o 
 -14   7   4      228.21      212.76    140.99 o 
 -13   7   4      306.74      251.37     73.72 o 
 -12   7   4      284.73      416.68    161.88 o 
 -11   7   4       21.16       33.42     69.87 o 
 -10   7   4      241.64      329.11    147.61 o 
  -9   7   4      461.28      577.03    102.31 o 
  -8   7   4       30.58       88.96    154.47 o 
  -7   7   4      872.82      941.73    163.29 o 
  -6   7   4       57.26       90.68    100.63 o 
  -5   7   4     1067.05     1026.19    105.88 o 
  -4   7   4     1331.14     1264.75     62.35 o 
  -3   7   4      900.41      863.05    180.88 o 
  -2   7   4     1190.49     1243.18    133.19 o 
  -1   7   4     1518.99     1450.70    143.61 o 
   0   7   4     7357.36     7049.71    173.67 o 
   1   7   4       98.42      142.83     63.98 o 
   2   7   4        0.02       12.83     31.57 o 
   3   7   4       66.48      143.56    120.25 o 
   4   7   4     1503.83     1890.21    161.65 o 
   5   7   4     3712.58     4125.40    326.09 o 
   6   7   4      219.29      281.66     81.44 o 
   7   7   4       42.37       67.34     54.38 o 
   8   7   4      102.85      168.69    298.47 o 
   9   7   4     2344.67     2600.30    306.52 o 
  10   7   4      810.01      961.74    228.32 o 
  11   7   4       84.89      251.46    406.21 o 
  12   7   4       50.07       36.72     54.36 o 
 -12   8   4       55.12      110.78    150.07 o 
 -11   8   4       14.82       53.95    230.29 o 
 -10   8   4      152.08      125.75     19.30 o 
  -9   8   4     2231.54     1964.18    244.17 o 
  -8   8   4     1043.57     1288.21    101.00 o 
  -7   8   4      403.20      535.79    233.16 o 
  -6   8   4        7.10        5.11    184.45 o 
  -5   8   4      582.17      689.00    167.56 o 
  -4   8   4      977.21      900.64     42.70 o 
  -3   8   4     1500.80     1453.66     75.69 o 
  -2   8   4      181.90      315.64    132.02 o 
  -1   8   4     7596.06     7048.37    125.82 o 
   0   8   4       35.74       79.61    120.70 o 
   1   8   4     2160.83     2360.70    216.75 o 
   2   8   4     1094.10     1192.57     87.83 o 
   3   8   4      240.65      335.83     83.54 o 
   4   8   4        2.23       69.00    146.95 o 
   5   8   4      121.57      277.22    106.08 o 
   6   8   4       52.44       76.93    374.36 o 
   7   8   4      470.39      450.18     70.27 o 
   8   8   4     1593.46     1447.29    128.03 o 
   9   8   4     2813.30     2898.37    234.58 o 
  10   8   4      365.73      438.47    123.94 o 
 -10   9   4       70.79       60.37     52.25 o 
  -9   9   4      715.52      811.16    164.71 o 
  -8   9   4      119.70      146.42     74.67 o 
  -7   9   4      102.35      159.55    176.06 o 
  -6   9   4      809.72      908.28    264.89 o 
  -5   9   4     1044.85     1011.12    249.61 o 
  -4   9   4       81.13      134.43    116.62 o 
  -3   9   4       14.39        8.34     23.07 o 
  -2   9   4      101.47      365.52    239.11 o 
  -1   9   4     2494.35     2373.84    168.01 o 
   0   9   4       13.92      163.80    195.64 o 
   1   9   4     1475.34     1556.66    265.79 o 
   2   9   4       46.80       48.78     75.66 o 
   3   9   4     1784.35     1721.93    185.92 o 
   4   9   4      112.54      264.95    146.55 o 
   5   9   4     1018.44     1286.61    340.19 o 
   6   9   4      160.34      198.20     62.88 o 
   7   9   4      101.30       82.41    160.53 o 
   8   9   4       26.50       35.98    144.31 o 
  -6  10   4      140.07      301.29    197.72 o 
  -4  10   4      114.52       87.56     54.61 o 
  -3  10   4      120.91      125.22     10.36 o 
  -2  10   4      135.57      443.46    663.78 o 
  -1  10   4      359.47      547.07    255.89 o 
   0  10   4       51.84       88.66    298.03 o 
   1  10   4      632.37      493.13    171.60 o 
   2  10   4      194.45      267.95    254.13 o 
   3  10   4      152.31      327.18    481.62 o 
   4  10   4        1.00       85.68    720.27 o 
 -19   1   5       26.91      126.36    277.05 o 
 -18   1   5       27.62      185.65    271.04 o 
 -17   1   5      157.66      297.35    382.00 o 
 -16   1   5      294.44      427.40    128.39 o 
 -15   1   5      205.98      398.56    271.27 o 
 -14   1   5      462.67      380.23     32.21 o 
 -13   1   5    12526.19    10708.71    246.11 o 
 -12   1   5        5.29       20.15     18.35 o 
 -11   1   5     8049.18     8999.25    377.47 o 
 -10   1   5     8785.43     9013.77    205.58 o 
  -9   1   5     3624.28     3068.12    465.69 o 
  -8   1   5     2812.13     2854.63     58.39 o 
  -7   1   5      126.24      164.46     79.74 o 
  -6   1   5    51105.23    46312.34    522.58 o 
  -5   1   5     5872.00     5497.43    127.21 o 
  -4   1   5     5188.38     6278.66    555.27 o 
  -3   1   5     1644.23     1600.74     87.14 o 
  -2   1   5    45995.24    43325.64     64.72 o 
  -1   1   5     1416.11     1361.65    140.80 o 
   0   1   5       35.23       84.09    103.37 o 
   1   1   5      294.72      367.76    215.58 o 
   2   1   5       27.42      150.61    130.29 o 
   3   1   5       10.65      168.70     68.26 o 
   4   1   5    45869.93    43392.71    395.93 o 
   5   1   5      161.16      223.34    106.76 o 
   6   1   5     2198.71     2750.33    228.46 o 
   7   1   5        7.94       47.73    222.16 o 
   8   1   5    32624.45    29901.55    214.04 o 
   9   1   5      762.85     1192.34    183.51 o 
  10   1   5     1368.25     1340.28    127.20 o 
  11   1   5     6223.31     5495.90    173.70 o 
  12   1   5      880.25      885.33    153.37 o 
  13   1   5      275.28      259.84    136.47 o 
  14   1   5       29.25      273.39    316.22 o 
  15   1   5     2253.47     2679.60    710.86 o 
  16   1   5      236.46      300.35    606.35 o 
 -18   2   5       68.94      162.88    464.99 o 
 -17   2   5       27.42      139.92    230.42 o 
 -16   2   5       50.73       71.73     86.66 o 
 -15   2   5     2976.34     3169.61    238.25 o 
 -14   2   5     1411.20     2047.62    263.16 o 
 -13   2   5      699.86      779.30    165.93 o 
 -12   2   5     1074.11     1166.79    166.14 o 
 -11   2   5     2566.63     2318.82    179.84 o 
 -10   2   5        9.07       26.22     51.79 o 
  -9   2   5      316.02      411.73     70.59 o 
  -8   2   5     6905.19     6419.50    130.22 o 
  -7   2   5     1152.02     1213.23    270.15 o 
  -6   2   5      789.75      977.35    317.17 o 
  -5   2   5     8343.59     8517.24    806.88 o 
  -4   2   5     2309.55     2192.18     34.08 o 
  -3   2   5       77.95       91.72     20.36 o 
  -2   2   5     3257.11     4031.61    357.13 o 
  -1   2   5     3167.36     3222.10    120.18 o 
   0   2   5    27375.40    26623.52    127.74 o 
   1   2   5       42.73      342.37    277.52 o 
   2   2   5      793.57      822.24     59.12 o 
   3   2   5     1548.85     1804.85    203.11 o 
   4   2   5     1528.31     2062.82    193.57 o 
   5   2   5     2070.01     1875.54    178.30 o 
   6   2   5    16383.19    15572.46    261.54 o 
   7   2   5      270.14      460.90    101.77 o 
   8   2   5     3834.33     3815.85    108.48 o 
   9   2   5      705.77      749.48     83.31 o 
  10   2   5     2808.58     2788.10    116.46 o 
  11   2   5      127.85      210.53     85.64 o 
  12   2   5        1.13       75.87    286.31 o 
  13   2   5     3251.89     3002.92    124.28 o 
  14   2   5      639.03      739.33    188.70 o 
  15   2   5      473.05      766.87    527.58 o 
  16   2   5      981.31     1201.40    740.05 o 
 -18   3   5       42.21      198.40    189.79 o 
 -17   3   5       57.59      106.60     41.77 o 
 -16   3   5      878.28      990.26     69.52 o 
 -15   3   5      154.28      370.16     55.71 o 
 -14   3   5      286.09      361.35    166.40 o 
 -13   3   5     1001.34      935.75     63.78 o 
 -12   3   5     1658.57     1514.49    168.99 o 
 -11   3   5     1837.39     2264.17    163.31 o 
 -10   3   5     4794.30     5524.59    234.80 o 
  -9   3   5     5335.38     4939.22    237.69 o 
  -8   3   5      456.94      568.58     62.64 o 
  -7   3   5    19305.16    18012.92    320.96 o 
  -6   3   5    14002.76    13093.00    144.48 o 
  -5   3   5      108.47      474.59    145.37 o 
  -4   3   5    32077.76    30508.99    257.52 o 
  -3   3   5      666.27      666.18    197.90 o 
  -2   3   5     1231.29     1141.24    104.91 o 
  -1   3   5     1559.01     1727.05    119.59 o 
   0   3   5      293.36      724.00    192.41 o 
   1   3   5     2502.78     2345.83     40.44 o 
   2   3   5      225.40      474.70    155.21 o 
   3   3   5       39.35      243.38    279.44 o 
   4   3   5     7896.44     8096.23    208.46 o 
   5   3   5     1012.43      949.36    157.25 o 
   6   3   5       91.23      249.84    233.00 o 
   7   3   5     5150.25     4770.41    196.90 o 
   8   3   5    21571.10    21157.69    451.71 o 
   9   3   5      155.89      164.52    145.98 o 
  10   3   5     4335.75     4158.54    201.74 o 
  11   3   5     2129.52     1961.22    292.23 o 
  12   3   5     1982.04     1799.88    239.62 o 
  13   3   5       24.92      120.64     25.42 o 
  14   3   5       55.33      200.38    139.15 o 
  15   3   5      897.65      963.13    303.90 o 
 -17   4   5      133.92      230.81    446.18 o 
 -16   4   5      332.17      391.01     85.90 o 
 -15   4   5     3555.96     3482.10    350.56 o 
 -14   4   5      396.56      521.49     79.48 o 
 -13   4   5      132.87      280.47    186.37 o 
 -12   4   5       52.80      189.68     84.57 o 
 -11   4   5     6403.56     6234.66    224.20 o 
 -10   4   5      187.34      274.54    218.74 o 
  -9   4   5     2442.04     2692.61    208.95 o 
  -8   4   5     2379.00     2493.94    343.68 o 
  -7   4   5       44.46      172.56     96.65 o 
  -6   4   5      320.34      597.47     52.44 o 
  -5   4   5     7449.72     6997.47    222.44 o 
  -4   4   5    96839.22    91343.48   2020.90 o 
  -3   4   5     3773.92     3800.99     48.48 o 
  -2   4   5    10637.14     9886.04    171.45 o 
  -1   4   5     2027.62     1784.89     61.91 o 
   0   4   5       62.59      221.46    301.50 o 
   1   4   5     3929.61     3484.58    111.72 o 
   2   4   5     5692.80     6277.93    346.83 o 
   3   4   5     6342.02     5964.56    361.38 o 
   4   4   5       25.28      145.66     90.86 o 
   5   4   5     1320.06     1606.50    207.00 o 
   6   4   5    15235.19    15100.83    311.23 o 
   7   4   5     1098.37     1289.35    179.81 o 
   8   4   5     3917.89     3856.36    306.27 o 
   9   4   5      496.83      685.85    502.89 o 
  10   4   5     3299.43     3952.67    310.85 o 
  11   4   5       81.93      253.53    162.72 o 
  12   4   5        7.37       68.73    191.70 o 
  13   4   5     3471.35     3477.52    246.97 o 
  14   4   5       75.61      236.52    217.54 o 
  15   4   5      120.98      200.69    200.10 o 
 -16   5   5      205.56      355.90    232.68 o 
 -15   5   5      384.38      531.52    150.07 o 
 -14   5   5      970.41     1182.66    106.79 o 
 -13   5   5      225.79      396.72    187.26 o 
 -12   5   5     1114.11     1022.85    107.02 o 
 -11   5   5      495.56      468.80     93.84 o 
 -10   5   5     3006.44     2464.13    226.33 o 
  -9   5   5      987.23     1078.35    207.43 o 
  -8   5   5     2009.62     2050.65    169.99 o 
  -7   5   5     6974.35     7963.48    347.52 o 
  -6   5   5     1311.07     1191.79    227.29 o 
  -5   5   5     2465.47     2437.70    100.95 o 
  -4   5   5     1542.07     1542.12    285.93 o 
  -3   5   5    13118.63    12750.54    192.39 o 
  -2   5   5       68.69      237.63     61.67 o 
  -1   5   5        4.95      123.42    117.53 o 
   0   5   5     2752.60     2936.46    131.82 o 
   1   5   5      362.91      322.52    160.62 o 
   2   5   5    14708.00    13721.06    540.58 o 
   3   5   5      489.29      610.70    238.34 o 
   4   5   5     2321.25     2517.57    108.74 o 
   5   5   5     4461.17     4117.35    147.79 o 
   6   5   5       56.48      169.77    129.69 o 
   7   5   5    10284.25    10065.82   1222.58 o 
   8   5   5      454.80      533.84    435.39 o 
   9   5   5     2031.78     2015.50    174.30 o 
  10   5   5      740.34      865.05    119.02 o 
  11   5   5     1298.73     2048.14    385.13 o 
  12   5   5      563.29      496.90     64.21 o 
  13   5   5       95.45      136.73    150.50 o 
  14   5   5     1582.37     1993.41    371.90 o 
 -15   6   5      966.18      959.92    448.95 o 
 -14   6   5      390.02      460.44    122.34 o 
 -13   6   5     2009.48     2084.18    197.16 o 
 -12   6   5      978.38     1133.78    175.26 o 
 -11   6   5      273.29      496.36    103.71 o 
 -10   6   5     2538.72     2682.32    279.50 o 
  -9   6   5     2082.55     1811.93    311.03 o 
  -8   6   5     9806.60     9931.65    617.91 o 
  -7   6   5      879.77     1074.05    200.11 o 
  -6   6   5     3513.98     3684.52    206.76 o 
  -5   6   5     2022.68     1886.34    164.58 o 
  -4   6   5     1820.31     1745.10    107.37 o 
  -3   6   5      150.55      332.84    174.97 o 
  -2   6   5      102.83      124.57    102.10 o 
  -1   6   5     2159.96     2219.30     51.77 o 
   0   6   5     2226.68     2134.95    145.98 o 
   1   6   5     2210.23     2384.51    318.09 o 
   2   6   5     1066.12     1123.34     60.99 o 
   3   6   5     1906.03     2383.41    154.10 o 
   4   6   5      594.22      677.86    198.51 o 
   5   6   5      838.41     1032.39    471.29 o 
   6   6   5    13042.83    13316.37    315.41 o 
   7   6   5      652.31      766.05    173.20 o 
   8   6   5     6558.46     6372.58    275.01 o 
   9   6   5       75.69      350.84    405.85 o 
  10   6   5      208.79      384.91    283.85 o 
  11   6   5      456.71      490.14     65.44 o 
  12   6   5      111.14      101.90     42.37 o 
  13   6   5     1879.67     2038.26    497.16 o 
 -14   7   5      164.87      217.25     62.51 o 
 -13   7   5      916.54     1008.85    118.10 o 
 -12   7   5     1028.53      728.57    286.93 o 
 -11   7   5        0.33       46.45    140.89 o 
 -10   7   5     1259.83     1348.02    106.24 o 
  -9   7   5      247.69      360.44     95.17 o 
  -8   7   5        1.46       40.55    170.62 o 
  -7   7   5     3560.58     3507.52    202.12 o 
  -6   7   5      808.32      809.00    129.63 o 
  -5   7   5      173.32      209.65    124.27 o 
  -4   7   5       41.71       80.64    145.99 o 
  -3   7   5    10037.88     9054.78    262.56 o 
  -2   7   5     2177.96     2107.41     81.47 o 
  -1   7   5      905.94      675.09    287.60 o 
   0   7   5      323.22      368.83     54.16 o 
   1   7   5     2160.76     2346.68    253.94 o 
   2   7   5     1214.53     1194.00     71.74 o 
   3   7   5      236.36      321.19     87.44 o 
   4   7   5     2270.49     2826.30    485.77 o 
   5   7   5     4873.05     4386.03     94.91 o 
   6   7   5     1427.85     1565.71     90.35 o 
   7   7   5     1753.45     2178.14    210.17 o 
   8   7   5      732.55      517.86    104.51 o 
   9   7   5      427.42      409.57    147.25 o 
  10   7   5      370.61      681.29    256.05 o 
  11   7   5        0.48       46.94     52.16 o 
 -12   8   5      448.20      367.87     46.27 o 
 -11   8   5      178.96      338.24    107.73 o 
 -10   8   5       50.53      109.78    127.77 o 
  -9   8   5     2479.64     2202.53    439.70 o 
  -8   8   5       56.78       80.37    296.64 o 
  -7   8   5      120.07      274.22     74.70 o 
  -6   8   5     1938.90     2072.99    109.25 o 
  -5   8   5      320.78      324.77     65.58 o 
  -4   8   5     3470.14     4068.04    283.14 o 
  -3   8   5     1969.76     1979.56    244.54 o 
  -2   8   5     1691.26     1955.33    135.98 o 
  -1   8   5      213.03      276.47    107.82 o 
   0   8   5      622.75      597.19     21.91 o 
   1   8   5     2838.66     2753.51    158.12 o 
   2   8   5      871.09     1071.71    160.06 o 
   3   8   5       10.62       70.01     82.85 o 
   4   8   5       18.21       12.18     21.56 o 
   5   8   5     1060.03     1005.45    316.22 o 
   6   8   5      219.50      292.82    191.04 o 
   7   8   5       87.61      122.64    175.17 o 
   8   8   5       22.02       23.11    118.78 o 
   9   8   5     1758.27     2352.56    472.90 o 
  10   8   5       34.13       40.09     54.61 o 
 -10   9   5       25.90      160.68    110.81 o 
  -9   9   5        4.10       89.42    111.47 o 
  -8   9   5        3.17       28.43    102.49 o 
  -7   9   5      553.64      583.26    459.87 o 
  -6   9   5      636.38      671.60     96.47 o 
  -5   9   5      340.68      389.70    237.82 o 
  -4   9   5       13.87       14.88    167.20 o 
  -3   9   5      420.03      407.87    139.02 o 
  -2   9   5      838.53      815.39    206.38 o 
  -1   9   5     1128.72     1574.74    220.00 o 
   0   9   5      114.54      254.70     98.03 o 
   1   9   5       85.92       66.49     40.47 o 
   2   9   5      190.87      314.50    295.74 o 
   3   9   5     1080.80     1314.38    519.73 o 
   4   9   5      145.09      130.63     28.72 o 
   5   9   5     2915.88     3271.45    281.01 o 
   6   9   5       22.53       93.66    222.79 o 
   7   9   5      646.43      699.35    381.42 o 
  -5  10   5     1946.08     1902.84    104.51 o 
  -4  10   5      122.92      164.77    409.57 o 
  -3  10   5      512.92      466.63     65.59 o 
  -2  10   5      455.29      579.04    684.49 o 
  -1  10   5      410.43      446.85    249.20 o 
   0  10   5        7.99       94.59    203.13 o 
   1  10   5      289.53      304.97    120.57 o 
   2  10   5       75.80       77.19     23.07 o 
   3  10   5      308.26      278.40    106.57 o 
 -19   0   6     1521.14     1988.52    671.31 o 
 -18   0   6        2.08       40.49    409.57 o 
 -17   0   6     3230.30     2691.84    404.86 o 
 -16   0   6       23.85       51.78    177.01 o 
 -15   0   6     3247.30     3413.06    501.84 o 
 -14   0   6      414.20      383.20    239.15 o 
 -13   0   6       29.84      312.82    331.86 o 
 -12   0   6     4888.30     6460.26    503.01 o 
 -11   0   6     2003.84     2352.32    216.08 o 
 -10   0   6    10533.09    12616.54    386.03 o 
  -9   0   6     5599.71     7933.60    531.97 o 
  -8   0   6    31822.97    30252.40    724.04 o 
  -7   0   6    26617.83    25660.54    162.89 o 
  -6   0   6       38.29     1141.14    736.28 o 
  -5   0   6     6032.83     6532.92    277.91 o 
  -4   0   6    48421.89    47568.53    280.74 o 
  -3   0   6     8692.67     8671.11    271.58 o 
  -2   0   6   121458.04   120070.48    889.27 o 
  -1   0   6     3531.94     4300.29    275.72 o 
   0   0   6    19186.59    20125.21    969.31 o 
   1   0   6     1537.26     1620.85    405.12 o 
   2   0   6    12720.73    13544.49    690.14 o 
   3   0   6     2562.04     2612.23    206.99 o 
   4   0   6    43166.01    42007.31    465.59 o 
   5   0   6     2494.37     2483.44     92.47 o 
   6   0   6     5477.71     5045.32    334.24 o 
   7   0   6     3021.63     3084.63    223.89 o 
   8   0   6      685.12     1292.27    318.28 o 
   9   0   6     1451.57     1672.18    315.41 o 
  10   0   6     7300.14     6730.98    252.76 o 
  11   0   6     1111.19     1524.07    250.45 o 
  12   0   6     1442.71     1671.22    338.01 o 
  13   0   6       48.40      114.87     76.26 o 
  14   0   6     2422.30     2157.05    547.97 o 
  15   0   6       80.92      282.46    361.55 o 
 -19   1   6       64.04      199.23     83.13 o 
 -18   1   6      255.31      342.33    194.95 o 
 -17   1   6       12.08       37.63     37.19 o 
 -16   1   6     1028.33     1422.91    276.04 o 
 -15   1   6       51.20      115.03    208.68 o 
 -14   1   6      967.10     1181.28    193.49 o 
 -13   1   6     1776.13     1882.46    128.04 o 
 -12   1   6      387.83      459.34    166.79 o 
 -11   1   6     1398.57     1682.14    212.07 o 
 -10   1   6       12.79       94.01     87.45 o 
  -9   1   6      246.99      370.42    263.96 o 
  -8   1   6    13163.31    14013.71    274.12 o 
  -7   1   6       44.11      245.00    293.48 o 
  -6   1   6      967.51      947.51    177.68 o 
  -5   1   6      396.99      426.93     84.25 o 
  -4   1   6     1401.25     2023.66    208.33 o 
  -3   1   6      447.92      615.22    164.14 o 
  -2   1   6       17.04      291.19    137.82 o 
  -1   1   6        8.77       72.77    121.29 o 
   0   1   6     7169.22     8393.44    474.28 o 
   1   1   6     2503.83     2375.09    145.37 o 
   2   1   6     3162.37     3137.09    148.70 o 
   3   1   6      909.52      960.32     38.75 o 
   4   1   6     4212.54     4264.62    208.48 o 
   5   1   6      988.69     1053.46    207.71 o 
   6   1   6     1193.46     1291.04    129.01 o 
   7   1   6      851.57      801.81    165.70 o 
   8   1   6        7.67      115.57    186.05 o 
   9   1   6     1754.47     1848.09    191.12 o 
  10   1   6     2452.11     2259.46     82.16 o 
  11   1   6      963.97      917.47     73.89 o 
  12   1   6       17.60      111.73    172.12 o 
  13   1   6      413.34      399.59     55.61 o 
  14   1   6        5.05       91.33    509.37 o 
  15   1   6      134.87      462.29    642.13 o 
  16   1   6       31.94       82.85    132.76 o 
 -18   2   6        6.75      191.12    203.50 o 
 -17   2   6      592.36      381.27     67.45 o 
 -16   2   6       16.25      134.38    208.29 o 
 -15   2   6     6015.35     5710.42    275.30 o 
 -14   2   6     4522.56     4238.27    215.83 o 
 -13   2   6      717.33      955.87    201.16 o 
 -12   2   6     3642.39     2818.33    105.50 o 
 -11   2   6        5.81       60.12    157.16 o 
 -10   2   6     1415.81     1423.82    583.28 o 
  -9   2   6      286.19      452.81    160.46 o 
  -8   2   6     4123.43     4530.23    217.15 o 
  -7   2   6     1016.53     1079.80    153.19 o 
  -6   2   6     2286.76     2475.48    183.45 o 
  -5   2   6    10651.12    11725.56    240.62 o 
  -4   2   6     1626.48     1543.22    174.42 o 
  -3   2   6       13.64      804.17    276.40 o 
  -2   2   6      730.65      904.08    119.44 o 
  -1   2   6     4519.19     5282.27    585.61 o 
   0   2   6   109669.74   106990.30   1664.04 o 
   1   2   6        9.99       36.47     54.00 o 
   2   2   6    32301.36    32515.51    338.17 o 
   3   2   6      484.13     1321.48    311.50 o 
   4   2   6      365.41      847.45    167.00 o 
   5   2   6       28.75      107.41     42.99 o 
   6   2   6      207.67      165.14     94.87 o 
   7   2   6     4290.61     4347.35    149.60 o 
   8   2   6      249.74      404.10    259.01 o 
   9   2   6     1409.93     1764.21    440.23 o 
  10   2   6     2085.06     1943.31    261.27 o 
  11   2   6        4.01       50.09     64.31 o 
  12   2   6     1410.90     1907.14    394.30 o 
  13   2   6       48.97       72.84    191.90 o 
  14   2   6     3293.82     3383.84    272.83 o 
  15   2   6       71.70       95.09    375.67 o 
 -18   3   6       20.89       67.84     85.21 o 
 -17   3   6     2765.73     2199.54     75.53 o 
 -16   3   6     1045.91     1004.21    175.98 o 
 -15   3   6      526.79      701.84    317.91 o 
 -14   3   6      942.12      944.20    223.51 o 
 -13   3   6      354.64      669.52    270.86 o 
 -12   3   6     7695.46     7300.14    268.40 o 
 -11   3   6      861.35      654.14    347.36 o 
 -10   3   6    14109.66    13444.25    195.49 o 
  -9   3   6    15624.13    15417.58    489.34 o 
  -8   3   6      190.52      270.96    117.44 o 
  -7   3   6    12851.50    14721.75    304.76 o 
  -6   3   6     1395.69     1688.68    208.02 o 
  -5   3   6      797.29      862.90    197.32 o 
  -4   3   6      104.59      140.27     30.80 o 
  -3   3   6      412.02      426.62     13.29 o 
  -2   3   6    39859.57    37905.75    414.33 o 
  -1   3   6     1245.98     1392.24     94.98 o 
   0   3   6    50724.27    47709.81    294.55 o 
   1   3   6     9892.03     9249.27    281.11 o 
   2   3   6    25080.49    24401.50    267.91 o 
   3   3   6      745.88     1016.36    241.55 o 
   4   3   6     3315.41     4493.51    891.16 o 
   5   3   6      588.45      685.79     85.15 o 
   6   3   6     1111.81     1125.67     33.61 o 
   7   3   6     1502.68     1657.37    277.46 o 
   8   3   6      740.81      877.30    215.71 o 
   9   3   6     3608.42     3853.30    209.27 o 
  10   3   6      221.63      326.58    201.57 o 
  11   3   6     1485.81     1912.50    206.20 o 
  12   3   6     3662.39     3091.22    229.26 o 
  13   3   6      277.62      311.49     87.02 o 
  14   3   6     3056.92     3238.54    386.20 o 
  15   3   6        0.25      224.25    422.40 o 
 -17   4   6       63.86       46.26      9.35 o 
 -16   4   6       21.90      167.71    169.73 o 
 -15   4   6     2279.16     1781.63    198.34 o 
 -14   4   6     1421.36     1846.09    244.37 o 
 -13   4   6        2.29       69.60     95.91 o 
 -12   4   6      145.16      199.40     76.82 o 
 -11   4   6     1094.14     1683.61    232.53 o 
 -10   4   6      203.68      428.03    317.02 o 
  -9   4   6      887.80     1356.65    193.14 o 
  -8   4   6     1093.29     1054.94    174.79 o 
  -7   4   6       63.19      114.31    128.01 o 
  -6   4   6     1792.34     2031.99    291.53 o 
  -5   4   6      565.63      579.18    112.35 o 
  -4   4   6    37517.59    34451.88    210.98 o 
  -3   4   6     2567.78     2268.08    153.18 o 
  -2   4   6      391.12     1057.52    235.16 o 
  -1   4   6    11060.53    11718.14    354.24 o 
   0   4   6     6831.19     6437.02    437.32 o 
   1   4   6      559.17      493.97     21.28 o 
   2   4   6     3315.05     3334.56    391.27 o 
   3   4   6    20565.11    19589.52    196.92 o 
   4   4   6     1052.46     1037.86    100.68 o 
   5   4   6     2207.87     2402.06    156.84 o 
   6   4   6     5866.29     5657.70    192.62 o 
   7   4   6      376.91      382.75    202.21 o 
   8   4   6     2643.30     2390.56     85.15 o 
   9   4   6     2112.30     2528.70    186.99 o 
  10   4   6      505.67      972.24    386.32 o 
  11   4   6      476.31      479.49    161.47 o 
  12   4   6      119.60      179.10     43.17 o 
  13   4   6     1186.99     1152.18    346.48 o 
  14   4   6      637.05      772.02    186.11 o 
 -17   5   6     1096.70      849.04    208.55 o 
 -16   5   6       79.62      298.74    202.96 o 
 -15   5   6      173.01      138.44     83.57 o 
 -14   5   6      100.01      181.09    160.03 o 
 -13   5   6      412.31     1077.10    183.87 o 
 -12   5   6     2596.26     2921.62    119.10 o 
 -11   5   6      425.26      432.75    179.20 o 
 -10   5   6     3279.36     3148.93    181.43 o 
  -9   5   6     3353.10     3212.44    219.98 o 
  -8   5   6     3520.10     3970.61    251.58 o 
  -7   5   6     3757.40     3677.79    270.93 o 
  -6   5   6     1582.55     1884.62    331.51 o 
  -5   5   6     1032.03     1005.39     33.77 o 
  -4   5   6       48.42      598.64    167.55 o 
  -3   5   6     2619.20     2642.51    148.09 o 
  -2   5   6     6003.10     6740.43    224.50 o 
  -1   5   6      120.29      164.84     72.00 o 
   0   5   6     8706.50     8701.82    433.16 o 
   1   5   6      856.68      844.15     26.27 o 
   2   5   6    11076.67    11050.17    640.16 o 
   3   5   6     1201.76     1219.29    135.59 o 
   4   5   6     9670.34    10013.40    136.97 o 
   5   5   6      922.07     1033.06    142.29 o 
   6   5   6      318.76      917.66    173.40 o 
   7   5   6       27.49       85.90    460.18 o 
   8   5   6     7073.52     7006.09    507.96 o 
   9   5   6     2325.10     2281.23    347.35 o 
  10   5   6      156.37      125.54    314.72 o 
  11   5   6      501.95      512.40    128.85 o 
  12   5   6      858.37     1020.35    296.62 o 
  13   5   6        8.22      326.39    282.11 o 
 -16   6   6      295.40      244.93    238.81 o 
 -15   6   6      130.10      202.43     60.67 o 
 -14   6   6      326.63      464.16    185.65 o 
 -13   6   6      115.29      136.50     51.00 o 
 -12   6   6      672.92     1360.69    209.47 o 
 -11   6   6     1838.94     1889.26    239.10 o 
 -10   6   6      831.40      701.00    138.14 o 
  -9   6   6     4002.16     3876.97    202.23 o 
  -8   6   6     1714.87     2008.97    181.82 o 
  -7   6   6     1729.12     1953.82     62.19 o 
  -6   6   6     1124.37     1261.99    164.77 o 
  -5   6   6       87.25      116.98    172.02 o 
  -4   6   6      434.50      455.61     76.95 o 
  -3   6   6     1427.06     1451.57     92.59 o 
  -2   6   6     2963.61     3417.40    174.18 o 
  -1   6   6    15919.60    15035.00    536.90 o 
   0   6   6        3.70      160.21    154.79 o 
   1   6   6      198.20      298.13    264.29 o 
   2   6   6       20.10       20.60     56.02 o 
   3   6   6     8624.78     8400.82    109.22 o 
   4   6   6      403.25      747.92    321.42 o 
   5   6   6        2.54       35.32     16.52 o 
   6   6   6       78.41      212.85    239.12 o 
   7   6   6      351.38      429.14    107.78 o 
   8   6   6     5190.12     5104.61    358.01 o 
   9   6   6       32.13      133.22    263.04 o 
  10   6   6       78.29      285.06    180.94 o 
  11   6   6     1196.43     1387.77    302.67 o 
  12   6   6      127.68      195.21     74.81 o 
 -14   7   6      168.14      314.13    136.76 o 
 -13   7   6      933.98      917.60    118.16 o 
 -12   7   6     1967.13     2281.68    174.90 o 
 -11   7   6      394.29      426.55     77.98 o 
 -10   7   6        4.79       37.67     83.44 o 
  -9   7   6       87.99      108.91    156.80 o 
  -8   7   6      377.40      653.04    238.95 o 
  -7   7   6     3289.23     3520.74    211.41 o 
  -6   7   6        1.93      126.64    239.82 o 
  -5   7   6     2340.13     2324.54    150.87 o 
  -4   7   6      527.10      759.50    181.18 o 
  -3   7   6     2374.91     2855.40    196.57 o 
  -2   7   6     5167.90     4891.61    162.14 o 
  -1   7   6      200.72      196.84     30.96 o 
   0   7   6     1750.93     1812.74    171.03 o 
   1   7   6     2234.80     2278.42    416.60 o 
   2   7   6     3625.53     3334.28      5.65 o 
   3   7   6      245.64      245.67     80.82 o 
   4   7   6      692.49      672.45     99.33 o 
   5   7   6     1661.70     2156.52    405.76 o 
   6   7   6        0.92       50.36    169.80 o 
   7   7   6     1494.97     1440.05    189.57 o 
   8   7   6       41.13      101.07    171.87 o 
   9   7   6     1522.03     1733.71    336.70 o 
  10   7   6      311.74      340.46    118.78 o 
  11   7   6        8.24        4.71    210.39 o 
 -12   8   6       66.57      159.81     91.40 o 
 -11   8   6      698.57      769.01    192.70 o 
 -10   8   6      689.09      729.56    168.27 o 
  -9   8   6     1309.45     1168.19    230.86 o 
  -8   8   6      629.87      632.36     86.53 o 
  -7   8   6      307.49      448.85     90.81 o 
  -6   8   6      128.95      117.60     44.63 o 
  -5   8   6      430.08      451.63    170.95 o 
  -4   8   6      475.01      455.15     58.10 o 
  -3   8   6      913.74     1062.38    483.09 o 
  -2   8   6      957.51     1036.52     61.50 o 
  -1   8   6     3568.71     3468.31    211.62 o 
   0   8   6      385.09      578.52    382.88 o 
   1   8   6      168.42      257.88    189.98 o 
   2   8   6      174.68      331.46    106.88 o 
   3   8   6     1992.64     2383.71    272.89 o 
   4   8   6      597.59      608.59     72.50 o 
   5   8   6       98.27      223.80    209.35 o 
   6   8   6        0.60      160.85    170.34 o 
   7   8   6      358.18      328.43    147.49 o 
   8   8   6       15.35       15.17    137.99 o 
   9   8   6      219.91      256.30    140.76 o 
 -10   9   6       42.77       79.93    261.04 o 
  -9   9   6      689.81      814.31    362.31 o 
  -8   9   6        2.92       35.78     65.94 o 
  -7   9   6      241.38      302.46    309.26 o 
  -6   9   6      469.62      454.92     84.24 o 
  -5   9   6       29.36       39.19     29.66 o 
  -4   9   6       34.35       21.53    293.52 o 
  -3   9   6      573.73      558.27    323.56 o 
  -2   9   6      558.34      571.18     83.36 o 
  -1   9   6      589.90      648.39    246.37 o 
   0   9   6        6.56       55.43    286.14 o 
   1   9   6     1998.42     2096.24     70.82 o 
   2   9   6       60.56       73.94    138.38 o 
   3   9   6      305.93      328.60    387.91 o 
   4   9   6      118.15      177.82    267.50 o 
   5   9   6      652.50      865.03    424.91 o 
   6   9   6       16.94       21.66    360.18 o 
   7   9   6      305.93      332.38     85.94 o 
  -6  10   6       66.72       46.14     21.66 o 
  -5  10   6      694.24      756.99    440.64 o 
  -4  10   6      119.91      107.49    434.98 o 
  -3  10   6      826.04      816.98     44.72 o 
  -2  10   6       22.88       85.68    720.27 o 
  -1  10   6        0.68       82.50    247.33 o 
   0  10   6      261.75      235.34     81.55 o 
   1  10   6       33.36       72.87     74.57 o 
   2  10   6      514.76      490.73    100.17 o 
   3  10   6       74.24      232.87    277.06 o 
 -19   1   7      256.49      432.79    261.37 o 
 -18   1   7      227.43      390.79    353.06 o 
 -17   1   7      136.30      160.06    211.65 o 
 -16   1   7      456.07      390.46    263.01 o 
 -15   1   7      230.93      180.80     96.57 o 
 -14   1   7       31.80      161.17    198.11 o 
 -13   1   7     7562.44     9128.69    322.70 o 
 -12   1   7       27.14       96.62    219.49 o 
 -11   1   7     1227.20      990.07    241.88 o 
 -10   1   7     1312.51     1192.28    140.91 o 
  -9   1   7    20486.63    19383.42    893.99 o 
  -8   1   7     6526.98     6150.19    663.30 o 
  -7   1   7     1419.87     1456.96    163.90 o 
  -6   1   7    25453.40    26339.79    410.32 o 
  -5   1   7      574.51      612.54     47.34 o 
  -4   1   7     8080.65     8309.42    116.63 o 
  -3   1   7     2731.58     2954.70    122.93 o 
  -2   1   7    78625.90    71374.62    645.48 o 
  -1   1   7     2283.75     2517.29    154.99 o 
   0   1   7       67.78      154.44     65.04 o 
   1   1   7     1751.29     2387.71    198.85 o 
   2   1   7       19.00       83.70     53.80 o 
   3   1   7      196.85      285.97     71.29 o 
   4   1   7    27672.14    28303.53    181.20 o 
   5   1   7       43.33      218.97    238.63 o 
   6   1   7    26122.09    23121.30   1186.10 o 
   7   1   7      144.49      182.02     60.32 o 
   8   1   7    17556.89    15840.51   1073.28 o 
   9   1   7      323.16      364.67    155.81 o 
  10   1   7       93.36      245.10    121.87 o 
  11   1   7     1628.17     1420.64    145.43 o 
  12   1   7      431.90      278.92     51.43 o 
  13   1   7     2010.25     2159.62    114.69 o 
  14   1   7        4.91      213.73    217.49 o 
  15   1   7     1739.78     2202.25    667.55 o 
 -19   2   7       14.81       11.30     43.23 o 
 -18   2   7        5.76        4.42    357.14 o 
 -17   2   7     1224.06     1534.20    262.43 o 
 -16   2   7       29.39       98.08    145.16 o 
 -15   2   7     1426.78     1898.28    202.36 o 
 -14   2   7     2361.27     2362.97    249.73 o 
 -13   2   7      780.11      897.99    293.43 o 
 -12   2   7        3.88        9.22     17.80 o 
 -11   2   7     3478.33     3134.35    152.53 o 
 -10   2   7      442.27      414.95     48.84 o 
  -9   2   7      425.64      497.40     72.11 o 
  -8   2   7       41.10      819.26    161.06 o 
  -7   2   7     4033.57     4859.60    221.24 o 
  -6   2   7    11261.11    10987.05    102.90 o 
  -5   2   7      889.79      948.09    156.43 o 
  -4   2   7    24330.28    23641.67    152.74 o 
  -3   2   7     7157.34     7289.71    145.08 o 
  -2   2   7     4955.59     5509.01    156.70 o 
  -1   2   7     4786.17     6683.37    279.22 o 
   0   2   7      596.46      655.87     95.47 o 
   1   2   7      308.03      454.78     99.61 o 
   2   2   7     3723.57     4344.79    266.33 o 
   3   2   7     3396.82     3778.02    198.70 o 
   4   2   7     2182.56     2621.06    273.52 o 
   5   2   7      378.28      474.36     99.49 o 
   6   2   7     7609.00     7149.48    177.88 o 
   7   2   7     2866.45     2899.47    300.40 o 
   8   2   7     2949.85     3297.12    123.77 o 
   9   2   7       26.26       99.67    340.58 o 
  10   2   7     2977.74     2798.07    253.25 o 
  11   2   7        1.96      101.25    220.86 o 
  12   2   7      160.98      701.90    210.16 o 
  13   2   7      510.01      861.12    471.18 o 
  14   2   7      988.80     1259.77    148.76 o 
  15   2   7      440.16      529.14    286.23 o 
 -18   3   7        2.15       26.72    124.39 o 
 -17   3   7      133.44      294.81    261.91 o 
 -16   3   7       67.52      116.48    100.80 o 
 -15   3   7      853.22      754.75    103.77 o 
 -14   3   7       48.37      134.01     52.61 o 
 -13   3   7     2310.96     2241.32     63.97 o 
 -12   3   7       94.83      112.69     61.96 o 
 -11   3   7        0.54       35.16     80.81 o 
 -10   3   7      149.73      288.36    261.90 o 
  -9   3   7    16565.42    14934.33    572.84 o 
  -8   3   7    15300.19    13572.56    475.49 o 
  -7   3   7      228.91      139.11     57.53 o 
  -6   3   7    17197.93    17370.67    354.33 o 
  -5   3   7     7981.07     8001.14    207.93 o 
  -4   3   7      234.76      225.52    112.72 o 
  -3   3   7     1557.93     1449.88    133.34 o 
  -2   3   7     3711.92     3714.46    105.00 o 
  -1   3   7        6.87       12.20     24.68 o 
   0   3   7     3121.76     3272.05    153.50 o 
   1   3   7      150.40      245.42    176.38 o 
   2   3   7     5544.52     5879.47    195.39 o 
   3   3   7      334.38      521.14    157.45 o 
   4   3   7     7197.15     7489.38     95.55 o 
   5   3   7     2371.86     2317.91    362.36 o 
   6   3   7    15547.90    14678.28    395.91 o 
   7   3   7       97.72      104.93     35.63 o 
   8   3   7     4986.30     4659.33    215.12 o 
   9   3   7     4016.67     4149.69    335.71 o 
  10   3   7      237.41      224.79    135.35 o 
  11   3   7     1118.84     1259.59    254.21 o 
  12   3   7     1571.24     1630.53    371.65 o 
  13   3   7     1278.12     1212.38    255.21 o 
  14   3   7      824.83     1376.55    423.42 o 
 -17   4   7      186.76      270.04     43.07 o 
 -16   4   7      519.99      470.63     83.25 o 
 -15   4   7      986.30     1201.43     98.18 o 
 -14   4   7     1083.58     1020.61    158.01 o 
 -13   4   7     1656.38     1700.19    273.38 o 
 -12   4   7        3.73       52.09     50.64 o 
 -11   4   7    10201.43     8758.44   1294.40 o 
 -10   4   7      284.79      293.72     43.95 o 
  -9   4   7      588.13      684.20    125.54 o 
  -8   4   7     2963.22     2925.23    140.72 o 
  -7   4   7       87.01      133.00    204.72 o 
  -6   4   7     2087.80     1936.76     32.84 o 
  -5   4   7     4993.89     4994.19    108.85 o 
  -4   4   7    51212.12    47152.95    738.60 o 
  -3   4   7     3929.07     4300.74    205.52 o 
  -2   4   7     9499.22     9831.64    278.59 o 
  -1   4   7    12370.09    12079.34    217.09 o 
   0   4   7     6835.02     6816.66    271.74 o 
   1   4   7     4417.60     4214.75    136.67 o 
   2   4   7      812.39      997.24    218.12 o 
   3   4   7      596.37      847.62    315.35 o 
   4   4   7    12202.56    13310.08    266.57 o 
   5   4   7      932.36     1044.49    201.43 o 
   6   4   7    49033.32    45260.67    767.79 o 
   7   4   7     2988.10     3003.02    137.18 o 
   8   4   7      131.06      155.91     87.07 o 
   9   4   7        2.44      327.26    397.66 o 
  10   4   7      215.18      353.71    368.16 o 
  11   4   7     1714.79     2134.71    183.60 o 
  12   4   7       95.77      189.39     52.64 o 
  13   4   7     2141.86     2270.55    280.11 o 
  14   4   7      208.78      417.49    303.32 o 
 -17   5   7      230.15      346.79    234.24 o 
 -16   5   7       10.58       35.57    347.90 o 
 -15   5   7      339.42      340.32    133.37 o 
 -14   5   7      866.53      904.60    209.48 o 
 -13   5   7      218.78      336.00    188.23 o 
 -12   5   7     6488.00     5741.41    228.88 o 
 -11   5   7        7.94       38.64    102.43 o 
 -10   5   7     3746.21     4086.00    278.28 o 
  -9   5   7     6061.80     5787.43    202.43 o 
  -8   5   7       24.69      230.49    126.62 o 
  -7   5   7     1003.95     1205.78    290.94 o 
  -6   5   7       10.34       66.51     33.66 o 
  -5   5   7     5252.00     6277.99    427.78 o 
  -4   5   7       39.91       83.33    100.88 o 
  -3   5   7     2212.49     2591.00    181.24 o 
  -2   5   7      843.85     1083.54    169.78 o 
  -1   5   7      632.47      669.76     68.55 o 
   0   5   7     1841.37     2018.17    527.24 o 
   1   5   7      185.87      334.18    123.37 o 
   2   5   7     2102.49     2260.83    201.01 o 
   3   5   7        0.75      778.41    263.68 o 
   4   5   7     1109.62     1145.07     91.17 o 
   5   5   7    10483.50     9822.36    741.37 o 
   6   5   7     3091.03     2733.37    224.56 o 
   7   5   7     1357.21     2057.71    420.69 o 
   8   5   7      503.50      453.73    228.43 o 
   9   5   7     2361.17     1972.52    424.16 o 
  10   5   7        0.63       50.71    451.09 o 
  11   5   7      213.12      375.32    438.25 o 
  12   5   7      137.17      397.08    432.14 o 
  13   5   7       88.89      128.03    426.37 o 
 -16   6   7      367.52      457.36     82.04 o 
 -15   6   7      913.77      892.29    169.21 o 
 -14   6   7      252.89      452.11    143.15 o 
 -13   6   7        6.42       13.11     38.14 o 
 -12   6   7      322.85      386.67    254.62 o 
 -11   6   7     4076.70     3990.30    221.02 o 
 -10   6   7      377.58      649.29    320.98 o 
  -9   6   7      451.70      492.11    173.95 o 
  -8   6   7      179.57      414.28    209.94 o 
  -7   6   7     1170.14     1120.39    197.13 o 
  -6   6   7    11124.26    10313.52    347.76 o 
  -5   6   7       24.76       51.72     52.96 o 
  -4   6   7    11020.06    10307.77    120.98 o 
  -3   6   7       15.19       73.00     84.91 o 
  -2   6   7       23.70      148.39    103.06 o 
  -1   6   7     1331.09     1893.04    227.52 o 
   0   6   7       66.18      117.01     65.41 o 
   1   6   7     1527.31     1659.43    160.53 o 
   2   6   7     1552.08     2054.68    232.28 o 
   3   6   7       27.01       84.10     52.90 o 
   4   6   7      610.81      731.55    134.67 o 
   5   6   7     1104.88     1105.97    145.17 o 
   6   6   7     2019.02     1997.92    264.89 o 
   7   6   7      649.51      666.40    247.22 o 
   8   6   7     1782.56     1731.62    534.79 o 
   9   6   7       29.29      119.61    249.55 o 
  10   6   7     2426.40     3087.34    379.66 o 
  11   6   7     1170.63     1091.46    281.99 o 
  12   6   7      795.74      829.50    173.04 o 
 -14   7   7        0.10       12.32     83.22 o 
 -13   7   7      541.32      584.04    158.71 o 
 -12   7   7      986.06      986.60     99.65 o 
 -11   7   7      425.08      550.60     31.52 o 
 -10   7   7      243.34      283.59     75.13 o 
  -9   7   7        5.25      337.87    373.34 o 
  -8   7   7     2663.52     2553.30    122.63 o 
  -7   7   7       46.98      252.69    263.67 o 
  -6   7   7      464.01      530.76    105.25 o 
  -5   7   7     3376.73     3337.06    273.56 o 
  -4   7   7     3608.15     3448.32     91.76 o 
  -3   7   7     8161.91     7815.67    412.39 o 
  -2   7   7     2711.65     2685.74    601.64 o 
  -1   7   7       14.95       78.24    143.58 o 
   0   7   7       12.34       62.47    304.95 o 
   1   7   7       94.97      124.54     87.14 o 
   2   7   7      228.97      365.95    220.11 o 
   3   7   7     1996.67     2003.67    251.86 o 
   4   7   7     1748.02     1836.57    195.92 o 
   5   7   7     7694.86     6877.67    410.75 o 
   6   7   7       12.64       69.52    343.76 o 
   7   7   7      576.46      565.81     94.13 o 
   8   7   7      524.26      667.10    206.65 o 
   9   7   7     1895.16     1610.90     50.37 o 
  10   7   7       53.38      130.17    170.89 o 
 -12   8   7       73.15      104.86    105.61 o 
 -11   8   7      475.24      534.24    126.03 o 
 -10   8   7      631.72      574.47     94.10 o 
  -9   8   7      239.00      427.37    236.80 o 
  -8   8   7      200.57      285.04    151.36 o 
  -7   8   7     1263.04     1249.56    172.62 o 
  -6   8   7      768.59      732.58    150.57 o 
  -5   8   7       15.82       25.42     54.45 o 
  -4   8   7       15.03       41.07    219.10 o 
  -3   8   7      729.65      851.15    727.81 o 
  -2   8   7      151.95      340.46    116.15 o 
  -1   8   7      746.43      681.31    312.58 o 
   0   8   7       34.51      273.04    289.00 o 
   1   8   7     3126.70     3208.81    284.55 o 
   2   8   7      139.40      111.41    449.38 o 
   3   8   7      130.22      256.29    254.98 o 
   4   8   7     2273.59     2040.99    128.52 o 
   5   8   7      335.20      340.60    166.40 o 
   6   8   7      764.56      778.20    140.20 o 
   7   8   7      230.67      195.61    168.91 o 
   8   8   7        5.00       83.44    185.01 o 
   9   8   7       22.37      129.84    332.03 o 
 -10   9   7      634.29      622.22     72.03 o 
  -9   9   7       12.78       89.36    241.71 o 
  -8   9   7      387.80      446.24     74.13 o 
  -7   9   7        8.05       30.62    276.85 o 
  -6   9   7      499.74      663.14    150.38 o 
  -5   9   7     1346.39     1509.75    367.67 o 
  -4   9   7      226.00      184.54    141.17 o 
  -3   9   7      740.39      880.94    187.12 o 
  -2   9   7      334.21      322.66    242.66 o 
  -1   9   7      436.98      435.93     46.60 o 
   0   9   7      641.73      594.89    114.36 o 
   1   9   7      199.34      208.17     64.72 o 
   2   9   7       20.33       64.51    104.99 o 
   3   9   7     1742.21     2192.83    448.17 o 
   4   9   7      327.89      366.93    228.53 o 
   5   9   7      933.15     1145.34    303.17 o 
   6   9   7       81.65       75.29    361.61 o 
  -5  10   7      121.26      227.76    137.43 o 
  -4  10   7       10.66       26.42    420.84 o 
  -3  10   7     1777.68     1767.46    391.43 o 
  -2  10   7       30.59       24.48    597.87 o 
  -1  10   7       16.53       67.56    363.38 o 
   0  10   7      178.74      175.46     58.86 o 
   1  10   7        4.29       14.71     21.64 o 
   2  10   7       12.36       31.82    122.02 o 
 -19   0   8      189.92      380.38    464.18 o 
 -18   0   8       25.97       52.73    154.41 o 
 -17   0   8    13541.12    11723.97    117.69 o 
 -16   0   8      142.89       97.92    608.23 o 
 -15   0   8      670.45      487.71    409.57 o 
 -14   0   8      388.45      269.28     54.61 o 
 -13   0   8      825.42     1176.34    224.25 o 
 -12   0   8      346.09      989.55    256.10 o 
 -11   0   8      575.22      851.15    451.94 o 
 -10   0   8    20756.98    19811.74    499.95 o 
  -9   0   8     1018.29     1711.71    235.38 o 
  -8   0   8     1264.09     1537.52     21.66 o 
  -7   0   8    14779.76    14872.46    152.53 o 
  -6   0   8     1541.80     1884.19    194.90 o 
  -5   0   8       49.52      209.22    168.76 o 
  -4   0   8     8100.51     7971.97     75.08 o 
  -3   0   8     8431.26     9539.38    351.91 o 
  -2   0   8     6516.23     6496.65    460.41 o 
  -1   0   8     1255.65     1284.80    273.65 o 
   0   0   8    56282.70    52142.94    121.42 o 
   1   0   8       70.48      179.18    149.29 o 
   2   0   8     7569.65     8663.41    450.99 o 
   3   0   8     2957.42     3080.66     65.50 o 
   4   0   8    59617.32    56215.93    322.01 o 
   5   0   8     5507.30     5954.73    171.50 o 
   6   0   8     5301.45     4930.26     68.05 o 
   7   0   8     4856.99     4400.02    329.64 o 
   8   0   8      993.80     1708.80    430.60 o 
   9   0   8      207.79      323.47    236.39 o 
  10   0   8     5577.46     5518.33    269.28 o 
  11   0   8      642.80      897.28    509.37 o 
  12   0   8     7521.73     6198.11    238.21 o 
  13   0   8       82.58      128.05     51.78 o 
  14   0   8     6546.68     5574.82    150.65 o 
  15   0   8       24.65      224.08    530.08 o 
 -19   1   8      911.88      859.60    133.57 o 
 -18   1   8      288.61      309.83    133.21 o 
 -17   1   8      329.71      336.83     27.30 o 
 -16   1   8      210.19      262.15     32.01 o 
 -15   1   8      367.95      324.49     86.74 o 
 -14   1   8      223.40      326.38     53.63 o 
 -13   1   8      404.42      376.23    197.94 o 
 -12   1   8     2666.85     2439.26    107.34 o 
 -11   1   8        2.86      178.58    371.96 o 
 -10   1   8     3295.58     3671.68    205.72 o 
  -9   1   8     3485.48     3614.99    223.63 o 
  -8   1   8     1883.97     2195.56     82.13 o 
  -7   1   8      589.47     1479.86    240.78 o 
  -6   1   8     3668.10     3635.46    130.54 o 
  -5   1   8     4284.63     4552.56    183.45 o 
  -4   1   8       63.47      264.39    144.91 o 
  -3   1   8     4128.20     4537.07    110.65 o 
  -2   1   8     4304.07     4415.09    141.44 o 
  -1   1   8     2838.58     2802.77     48.92 o 
   0   1   8     6258.41     6526.35    178.62 o 
   1   1   8       34.20       76.47     46.06 o 
   2   1   8    12642.14    12446.51    679.65 o 
   3   1   8     1646.16     1569.03     87.11 o 
   4   1   8      633.87      514.71    216.98 o 
   5   1   8      121.38      137.51     66.58 o 
   6   1   8      760.30      838.55    290.38 o 
   7   1   8       38.72      114.78    293.26 o 
   8   1   8     1840.53     1815.37     37.48 o 
   9   1   8       70.78      251.42    189.78 o 
  10   1   8      700.86      890.52    141.67 o 
  11   1   8       27.77       45.76    136.87 o 
  12   1   8     1658.46     1969.82    250.90 o 
  13   1   8      134.71      170.79     21.26 o 
  14   1   8       30.78      114.87    498.07 o 
  15   1   8      138.59      217.49    253.27 o 
 -19   2   8      153.89      196.78     87.47 o 
 -18   2   8        3.57       33.85    130.87 o 
 -17   2   8     1841.17     1549.73    188.42 o 
 -16   2   8      126.53      274.53    226.28 o 
 -15   2   8       12.32      223.78    151.77 o 
 -14   2   8     2847.45     2665.17    192.23 o 
 -13   2   8     2706.44     2630.67    286.62 o 
 -12   2   8      130.00       76.87     59.32 o 
 -11   2   8        7.25      389.10    466.10 o 
 -10   2   8     8547.41     8406.84    491.36 o 
  -9   2   8     1570.56     1659.71    164.55 o 
  -8   2   8      122.13      306.35    206.16 o 
  -7   2   8     5699.84     5547.20    121.24 o 
  -6   2   8      979.98     2055.65    247.64 o 
  -5   2   8       14.27       88.15    254.84 o 
  -4   2   8      955.86      974.62    355.77 o 
  -3   2   8    20610.09    19752.45    201.76 o 
  -2   2   8    11870.62    13532.69    234.62 o 
  -1   2   8     7042.66     6948.98    136.19 o 
   0   2   8    39931.34    39056.21    236.22 o 
   1   2   8     2170.53     2179.19    138.15 o 
   2   2   8     1836.06     1708.04    131.36 o 
   3   2   8     2161.41     2052.35     84.38 o 
   4   2   8    12361.01    12193.46    266.61 o 
   5   2   8       24.78      234.56    134.92 o 
   6   2   8     7477.81     8069.76    414.58 o 
   7   2   8      665.34      911.81     94.34 o 
   8   2   8      520.13     1319.31    309.80 o 
   9   2   8      688.68     1017.14    371.78 o 
  10   2   8     6062.97     6197.89    169.38 o 
  11   2   8      372.91      410.27     13.90 o 
  12   2   8      161.65      131.17    133.66 o 
  13   2   8      435.58     1149.61    345.54 o 
  14   2   8     1290.94     1658.98    702.38 o 
 -18   3   8       42.83       59.59     67.68 o 
 -17   3   8       39.41      175.58     51.80 o 
 -16   3   8       26.30      127.38     56.45 o 
 -15   3   8     5653.70     4984.46    193.30 o 
 -14   3   8      118.57      133.40     65.68 o 
 -13   3   8        7.27       70.40    178.63 o 
 -12   3   8     1139.65     1282.21    246.21 o 
 -11   3   8      437.66      614.44    291.25 o 
 -10   3   8      779.24     1376.16    179.52 o 
  -9   3   8    10038.62    10127.66    521.17 o 
  -8   3   8    13238.04    12083.84    284.01 o 
  -7   3   8        0.37       14.38     74.98 o 
  -6   3   8      115.28      674.49    123.53 o 
  -5   3   8     7899.46     8774.30    657.84 o 
  -4   3   8      690.46      791.20     91.23 o 
  -3   3   8      326.76      593.99    103.49 o 
  -2   3   8    11575.38    11288.33    493.37 o 
  -1   3   8     1699.26     1502.82    216.23 o 
   0   3   8     1344.94     1794.01    118.91 o 
   1   3   8     3787.31     4002.03     97.80 o 
   2   3   8    36347.59    33408.22    182.91 o 
   3   3   8      266.69      276.56     63.58 o 
   4   3   8        1.53      157.71    373.97 o 
   5   3   8      146.57      357.17    200.14 o 
   6   3   8      928.18     1105.22    142.68 o 
   7   3   8      341.28      327.81     11.80 o 
   8   3   8      138.46      328.65    127.06 o 
   9   3   8     3040.49     3029.94     79.87 o 
  10   3   8      658.50      626.03    227.57 o 
  11   3   8       95.98      121.69     75.63 o 
  12   3   8     5275.78     5435.10    300.29 o 
  13   3   8      439.76      505.03    113.94 o 
  14   3   8      167.71      484.25    429.12 o 
 -18   4   8      117.27      233.81    149.47 o 
 -17   4   8     1073.28      820.85    165.15 o 
 -16   4   8     1099.12     1028.10     65.16 o 
 -15   4   8      833.31     1047.14    183.94 o 
 -14   4   8     1300.25     1076.45    158.05 o 
 -13   4   8      364.74      306.14     41.14 o 
 -12   4   8      164.41      290.66    288.55 o 
 -11   4   8     3580.15     2898.56    107.51 o 
 -10   4   8      938.13     1148.96    148.98 o 
  -9   4   8       17.11       46.80     52.27 o 
  -8   4   8      505.56      662.09    153.23 o 
  -7   4   8       51.70      280.92    232.14 o 
  -6   4   8      640.40      620.30    111.00 o 
  -5   4   8      744.65      813.08     41.29 o 
  -4   4   8     3734.75     4041.10    259.15 o 
  -3   4   8     7812.56     6764.69    149.33 o 
  -2   4   8    13400.46    13824.85    809.46 o 
  -1   4   8     2691.97     2602.66    126.86 o 
   0   4   8     9367.73     9491.58    411.09 o 
   1   4   8     4162.40     4242.93    203.86 o 
   2   4   8      649.53      978.75    204.27 o 
   3   4   8     4162.47     3956.90    365.20 o 
   4   4   8     1308.35     1478.65    205.69 o 
   5   4   8       72.73       99.74     38.25 o 
   6   4   8     3378.30     3376.43    167.81 o 
   7   4   8      658.68      794.97    147.35 o 
   8   4   8       51.10      107.47     92.68 o 
   9   4   8       52.70      312.20    175.40 o 
  10   4   8      100.40      190.48    226.06 o 
  11   4   8     1412.71     1421.85    311.40 o 
  12   4   8     2181.75     2012.83    306.47 o 
  13   4   8       13.37       13.11     30.60 o 
 -17   5   8      258.35      404.58    259.47 o 
 -16   5   8      256.08      327.69    133.49 o 
 -15   5   8     1626.73     1769.45    139.78 o 
 -14   5   8     1316.14     1279.25    196.77 o 
 -13   5   8       25.92      167.03    194.08 o 
 -12   5   8     2346.29     2249.50    149.76 o 
 -11   5   8       42.86       50.49    289.49 o 
 -10   5   8        3.02      253.75    201.71 o 
  -9   5   8     2435.62     2553.92    197.17 o 
  -8   5   8     3597.99     4062.34    339.30 o 
  -7   5   8      453.76      630.89    188.82 o 
  -6   5   8      421.69      381.35     10.33 o 
  -5   5   8     4370.93     4423.89    105.84 o 
  -4   5   8     1996.40     2059.68    310.41 o 
  -3   5   8      315.15      346.48    182.95 o 
  -2   5   8     6937.36     6735.19     68.22 o 
  -1   5   8       92.96      115.97     58.11 o 
   0   5   8     2163.77     2505.13    185.50 o 
   1   5   8       21.33       71.07    285.23 o 
   2   5   8    26993.10    25626.34    753.50 o 
   3   5   8      431.36      637.66    115.91 o 
   4   5   8     1468.11     1477.39    189.15 o 
   5   5   8      552.70      740.94    161.97 o 
   6   5   8      186.77      333.14    150.88 o 
   7   5   8     3690.54     3683.27    189.25 o 
   8   5   8     2186.66     2176.22    305.06 o 
   9   5   8     3263.76     3309.89    322.04 o 
  10   5   8      780.34     1146.97    284.11 o 
  11   5   8       10.75      115.96    210.96 o 
  12   5   8     3011.51     3048.22    329.92 o 
 -16   6   8      238.86      450.24    298.26 o 
 -15   6   8      305.09      415.74    163.02 o 
 -14   6   8      488.99      708.11    126.44 o 
 -13   6   8       38.38      299.52    256.11 o 
 -12   6   8       23.56       51.81     64.57 o 
 -11   6   8     1879.62     1810.75    174.86 o 
 -10   6   8       83.93      350.62    293.72 o 
  -9   6   8       54.06       91.09    128.89 o 
  -8   6   8        3.92      127.08     64.21 o 
  -7   6   8     3917.27     4055.07    314.03 o 
  -6   6   8    14329.89    13057.81    641.87 o 
  -5   6   8      769.49      730.63     87.69 o 
  -4   6   8        2.25      173.25    170.51 o 
  -3   6   8     5006.83     4933.28    247.22 o 
  -2   6   8      730.08     1565.85    236.43 o 
  -1   6   8     1576.58     1776.06    190.48 o 
   0   6   8      101.88      104.32     10.28 o 
   1   6   8     9146.28     9673.93    827.14 o 
   2   6   8        7.72       40.02    336.88 o 
   3   6   8     3016.37     2639.99    205.42 o 
   4   6   8      296.20      386.60     79.39 o 
   5   6   8      612.98      725.97    324.45 o 
   6   6   8       93.80      124.41     88.97 o 
   7   6   8      159.76      175.37     87.56 o 
   8   6   8      501.24      347.51     44.72 o 
   9   6   8        1.05      269.47    404.24 o 
  10   6   8      394.54      503.44     90.39 o 
  11   6   8     3167.95     3173.07    129.46 o 
 -14   7   8      909.49      844.20     93.22 o 
 -13   7   8      152.99      278.92    121.20 o 
 -12   7   8     1250.39     1086.99    165.40 o 
 -11   7   8      645.31      585.99    109.89 o 
 -10   7   8      353.27      520.86    167.90 o 
  -9   7   8      439.95      410.07     45.82 o 
  -8   7   8      384.96      747.44    154.52 o 
  -7   7   8     1212.94      988.68     99.43 o 
  -6   7   8       18.19      162.69     79.27 o 
  -5   7   8      714.87      746.03     18.34 o 
  -4   7   8      174.22      252.65     85.48 o 
  -3   7   8     5648.46     5090.87    396.39 o 
  -2   7   8     1874.69     2433.95    241.60 o 
  -1   7   8      230.18      245.40    140.99 o 
   0   7   8      877.31     1000.08    135.29 o 
   1   7   8      603.23      575.78    150.96 o 
   2   7   8     3887.79     4049.59    181.91 o 
   3   7   8     1193.42     1109.52    168.06 o 
   4   7   8       17.45       54.13    274.49 o 
   5   7   8      903.53      952.69    365.31 o 
   6   7   8        4.86        7.08    504.21 o 
   7   7   8      934.95     1041.34    227.48 o 
   8   7   8        0.97       77.42    140.00 o 
   9   7   8       75.56      167.07    294.08 o 
  10   7   8       24.95       75.79    281.54 o 
 -12   8   8      310.51      481.37    329.16 o 
 -11   8   8     1284.71     1141.33    356.80 o 
 -10   8   8      464.98      672.06    155.01 o 
  -9   8   8       36.98       25.75     21.61 o 
  -8   8   8        7.50       24.04    104.89 o 
  -7   8   8      709.12     1129.65    227.51 o 
  -6   8   8     1181.21     1270.64    205.73 o 
  -5   8   8        8.29        8.64     10.36 o 
  -4   8   8        3.14       85.99    276.47 o 
  -3   8   8        7.21       44.61    403.18 o 
  -2   8   8      372.52      579.02    320.37 o 
  -1   8   8      491.99      604.66    147.46 o 
   0   8   8     1112.28     1244.84    289.02 o 
   1   8   8     3861.74     3406.73    196.78 o 
   2   8   8        0.64       49.67     76.40 o 
   3   8   8     1963.61     2436.44    290.79 o 
   4   8   8      400.58      466.92     73.86 o 
   5   8   8      617.91      570.23    112.39 o 
   6   8   8      168.82      170.35    370.76 o 
   7   8   8        7.46      186.88    355.80 o 
   8   8   8       56.69      104.57     42.05 o 
 -10   9   8      281.49      279.78     43.15 o 
  -9   9   8      309.21      279.57     76.73 o 
  -8   9   8       13.01      205.12    312.50 o 
  -7   9   8      506.89      525.44     50.37 o 
  -6   9   8       25.67       65.68     64.92 o 
  -5   9   8       43.76      185.52    367.29 o 
  -4   9   8      665.92      776.68    209.07 o 
  -3   9   8       84.42       75.17    193.79 o 
  -2   9   8      765.51      933.85    345.04 o 
  -1   9   8      746.17      820.55    507.65 o 
   0   9   8      395.45      538.86    156.07 o 
   1   9   8      358.53      418.56    119.10 o 
   2   9   8        3.87       20.75     46.47 o 
   3   9   8     1780.79     1842.58    661.90 o 
   4   9   8       10.25       81.91    387.91 o 
   5   9   8       38.49      113.15     65.29 o 
  -5  10   8     1605.01     1301.44    139.09 o 
  -4  10   8        3.95       51.70    124.13 o 
  -3  10   8       73.14      235.12    326.63 o 
  -2  10   8       12.74       48.96    630.83 o 
  -1  10   8      563.29      583.94    149.13 o 
   0  10   8      144.44      179.83    509.31 o 
 -19   1   9      471.85      369.45     85.21 o 
 -18   1   9      379.59      547.45    270.75 o 
 -17   1   9       15.19       26.35     75.72 o 
 -16   1   9       71.65       57.67     43.12 o 
 -15   1   9      981.61     1516.10    245.05 o 
 -14   1   9      518.40      825.03    125.24 o 
 -13   1   9     2233.13     2455.55    291.32 o 
 -12   1   9      361.20      389.99    102.63 o 
 -11   1   9    23406.78    20182.95    209.49 o 
 -10   1   9      841.20      824.60    118.09 o 
  -9   1   9     4779.57     4581.95    171.67 o 
  -8   1   9    19733.69    17448.66    484.42 o 
  -7   1   9     2258.86     2205.52    108.47 o 
  -6   1   9    11566.60    10657.85    230.16 o 
  -5   1   9       14.55      236.59    120.58 o 
  -4   1   9    38577.26    35369.09    249.28 o 
  -3   1   9       70.66      204.91    115.71 o 
  -2   1   9    10371.30    10371.08    140.96 o 
  -1   1   9     3863.92     3729.27    111.52 o 
   0   1   9    29040.47    27905.61    584.94 o 
   1   1   9      125.19      209.49    129.21 o 
   2   1   9     1995.51     2143.69    210.69 o 
   3   1   9      240.18      204.45      9.40 o 
   4   1   9     3842.29     4247.20    162.94 o 
   5   1   9       80.60      136.84    221.71 o 
   6   1   9    33587.87    32807.86    321.78 o 
   7   1   9      137.90      186.18    178.74 o 
   8   1   9     1391.19     1812.78    179.54 o 
   9   1   9      769.31      730.03     96.69 o 
  10   1   9     3574.77     3557.49    166.39 o 
  11   1   9      948.36     1293.50    250.96 o 
  12   1   9     1950.10     1307.67    205.46 o 
  13   1   9     3195.00     3096.23    186.75 o 
  14   1   9       37.59      160.06    119.57 o 
 -19   2   9      389.21      512.38    110.82 o 
 -18   2   9        0.07       34.99     87.78 o 
 -17   2   9      420.90      777.35    155.62 o 
 -16   2   9       15.26       26.50     17.05 o 
 -15   2   9      150.06      303.65    291.33 o 
 -14   2   9      402.45      436.25    328.10 o 
 -13   2   9     5591.84     4791.41    363.43 o 
 -12   2   9      681.85      947.40    201.02 o 
 -11   2   9     3618.19     3476.17    218.32 o 
 -10   2   9       91.59      356.94    265.66 o 
  -9   2   9     1320.45     1377.56     53.64 o 
  -8   2   9      992.20      922.36     82.41 o 
  -7   2   9     1581.01     1776.68    274.74 o 
  -6   2   9    12447.77    12024.49    349.48 o 
  -5   2   9        6.44       81.99     43.76 o 
  -4   2   9    10302.08    10241.69    337.16 o 
  -3   2   9     9193.68     8221.32    551.22 o 
  -2   2   9     2395.09     2314.32     75.78 o 
  -1   2   9     4518.19     4655.65     90.93 o 
   0   2   9      854.51      899.12     80.00 o 
   1   2   9       60.83       82.91    246.44 o 
   2   2   9     3457.15     3893.49    144.29 o 
   3   2   9       24.32      106.51    168.33 o 
   4   2   9    14250.76    15144.57   1061.68 o 
   5   2   9     4425.30     4168.29    266.28 o 
   6   2   9     1818.56     2196.37    162.06 o 
   7   2   9      916.52     1308.00    187.58 o 
   8   2   9     1987.52     2455.71    174.16 o 
   9   2   9      560.38      585.61    190.25 o 
  10   2   9       28.07      100.90    118.18 o 
  11   2   9       51.59       32.78    177.69 o 
  12   2   9      263.45      456.93    428.08 o 
  13   2   9        1.05      323.89    553.62 o 
  14   2   9        3.82        4.71    111.10 o 
 -18   3   9       23.99       25.97      9.40 o 
 -17   3   9       24.05       49.56     72.66 o 
 -16   3   9       14.81      115.71    229.90 o 
 -15   3   9      526.87      522.44     18.45 o 
 -14   3   9        9.06      117.72    133.38 o 
 -13   3   9      123.37      277.34    314.72 o 
 -12   3   9      435.42      545.23    223.26 o 
 -11   3   9     6478.59     5457.28    296.45 o 
 -10   3   9      600.78      831.67    211.93 o 
  -9   3   9     1475.01     1685.36    282.72 o 
  -8   3   9      910.02      850.83    201.58 o 
  -7   3   9     3962.92     4157.72    331.68 o 
  -6   3   9     1941.50     2003.12     50.17 o 
  -5   3   9     5367.69     5396.04    338.55 o 
  -4   3   9    43194.86    39234.51    286.78 o 
  -3   3   9      671.74      730.54     38.36 o 
  -2   3   9    12948.71    12901.63    282.90 o 
  -1   3   9       57.99      129.79     81.27 o 
   0   3   9     2890.44     2605.16    336.82 o 
   1   3   9     1040.87     1174.94    183.99 o 
   2   3   9     8210.38     7622.59     27.99 o 
   3   3   9      773.04     1256.66    176.72 o 
   4   3   9     1550.64     1573.52     88.05 o 
   5   3   9     1022.95     1308.57    177.94 o 
   6   3   9    12963.22    12061.14   1052.33 o 
   7   3   9      218.16      197.02     53.43 o 
   8   3   9     2009.01     2077.56    226.49 o 
   9   3   9     1132.42      883.37    253.16 o 
  10   3   9     3873.73     3631.03    241.50 o 
  11   3   9      114.86      162.07    412.10 o 
  12   3   9     2171.33     1759.53    159.59 o 
  13   3   9      862.31     1320.53    414.92 o 
 -18   4   9      427.78      553.95    104.33 o 
 -17   4   9      156.34      307.77    193.69 o 
 -16   4   9     1948.44     2578.78    230.33 o 
 -15   4   9      365.46      547.30    284.58 o 
 -14   4   9     1211.44     1811.34    368.95 o 
 -13   4   9     4160.66     3850.21    190.19 o 
 -12   4   9      203.22      233.67     96.98 o 
 -11   4   9     3614.51     3839.90    230.72 o 
 -10   4   9      863.38     1069.83    232.74 o 
  -9   4   9     5192.41     4898.36    215.06 o 
  -8   4   9      534.45      833.21    203.69 o 
  -7   4   9      854.48      806.47    136.02 o 
  -6   4   9     6493.95     6079.43    268.32 o 
  -5   4   9     1058.26     1127.69    175.10 o 
  -4   4   9     3478.56     3402.29     83.81 o 
  -3   4   9     6681.81     6581.58    175.60 o 
  -2   4   9    19979.22    18782.98    239.72 o 
  -1   4   9      306.97      499.42    200.63 o 
   0   4   9       44.91      222.51    127.09 o 
   1   4   9      665.66      865.14    270.82 o 
   2   4   9       25.39      681.30    157.11 o 
   3   4   9       44.93      241.48    223.47 o 
   4   4   9     5347.67     5625.84    380.86 o 
   5   4   9     2301.59     2844.47    285.54 o 
   6   4   9      877.18      861.66    115.72 o 
   7   4   9      560.56      616.10    208.00 o 
   8   4   9    11949.03    11289.32    132.77 o 
   9   4   9        2.73       45.42    159.07 o 
  10   4   9     3556.45     3131.41    161.47 o 
  11   4   9      372.02      411.76     54.84 o 
  12   4   9      580.53     1129.26    284.34 o 
  13   4   9       76.46      100.59    125.54 o 
 -17   5   9      193.23      275.02    151.78 o 
 -16   5   9        1.94       59.98    194.72 o 
 -15   5   9      242.33      329.81     71.58 o 
 -14   5   9      400.98      682.76    180.47 o 
 -13   5   9      257.26      342.58    252.76 o 
 -12   5   9     1055.89     1194.51    201.19 o 
 -11   5   9       13.92      164.51    336.14 o 
 -10   5   9     3443.04     3883.62    375.92 o 
  -9   5   9      930.22      755.32     72.07 o 
  -8   5   9     5507.18     5122.83    197.30 o 
  -7   5   9      512.16      546.42    137.07 o 
  -6   5   9     2351.05     2684.06    173.36 o 
  -5   5   9    13159.29    12418.46    272.18 o 
  -4   5   9     2186.66     2319.60    126.78 o 
  -3   5   9       72.62      105.19     40.17 o 
  -2   5   9      863.09      997.35    241.24 o 
  -1   5   9     2950.42     3116.87    107.10 o 
   0   5   9      231.44      333.27     67.85 o 
   1   5   9      452.16      726.70    190.10 o 
   2   5   9      855.87      824.25     76.46 o 
   3   5   9     3696.09     4152.13    395.65 o 
   4   5   9     6821.30     6024.37    125.49 o 
   5   5   9     2203.67     2167.43    220.81 o 
   6   5   9     2480.94     2465.32    175.49 o 
   7   5   9     3214.56     3309.80    291.40 o 
   8   5   9     1178.06     1179.71    178.72 o 
   9   5   9     2227.65     2083.00     77.84 o 
  10   5   9        1.90       30.33     28.25 o 
  11   5   9       64.37       77.21     43.21 o 
  12   5   9      154.84      188.93     95.57 o 
 -16   6   9      102.74      169.59     79.36 o 
 -15   6   9       70.89      121.78     87.16 o 
 -14   6   9      188.53      215.60     52.37 o 
 -13   6   9     1704.80     2248.80    221.95 o 
 -12   6   9      296.61      669.80    377.08 o 
 -11   6   9     2299.10     2212.61     80.11 o 
 -10   6   9      454.40      417.11     41.86 o 
  -9   6   9       77.95      183.67    102.46 o 
  -8   6   9     2661.33     2563.63    151.89 o 
  -7   6   9      371.23      470.35    281.98 o 
  -6   6   9    22434.73    20341.18    379.64 o 
  -5   6   9     2113.21     2008.23     66.23 o 
  -4   6   9     1543.49     1782.55    147.08 o 
  -3   6   9      254.82      405.80    461.35 o 
  -2   6   9     1794.19     1857.56    425.10 o 
  -1   6   9     2516.60     2658.41    176.76 o 
   0   6   9       75.65      293.20    104.40 o 
   1   6   9      147.90      229.46     39.67 o 
   2   6   9       42.36      135.55     86.99 o 
   3   6   9      484.60      418.07    123.69 o 
   4   6   9     4889.04     5115.82    200.51 o 
   5   6   9      525.42      655.77    307.36 o 
   6   6   9      273.42      405.21    296.35 o 
   7   6   9      647.44      602.26     68.50 o 
   8   6   9      999.04     1149.38    252.11 o 
   9   6   9      437.11      507.12    108.06 o 
  10   6   9       94.16      242.65    256.77 o 
  11   6   9      874.20      861.83    306.69 o 
 -14   7   9      406.62      416.96     70.72 o 
 -13   7   9      296.40      388.53     97.21 o 
 -12   7   9     1911.69     2344.20    228.08 o 
 -11   7   9       45.23       82.09     39.90 o 
 -10   7   9      117.27      290.74    327.41 o 
  -9   7   9      516.59      672.07    180.73 o 
  -8   7   9        9.82      224.03    215.33 o 
  -7   7   9       88.11      132.22    222.39 o 
  -6   7   9      262.95      295.22    133.01 o 
  -5   7   9     1521.03     1426.96    161.74 o 
  -4   7   9       21.63       26.19     32.95 o 
  -3   7   9      264.85      539.50    408.63 o 
  -2   7   9      320.70      317.61    102.63 o 
  -1   7   9     2029.25     2137.91    228.24 o 
   0   7   9     4370.05     4221.52    244.63 o 
   1   7   9      254.25      270.68     59.24 o 
   2   7   9      394.13      920.26    237.50 o 
   3   7   9     1697.82     1383.19    222.20 o 
   4   7   9       96.62      147.39    128.67 o 
   5   7   9     1480.37     1585.17    440.87 o 
   6   7   9     1908.50     2030.45    230.20 o 
   7   7   9     2357.98     2317.51    402.03 o 
   8   7   9      781.44      836.74    228.87 o 
   9   7   9     1243.25     1006.19    159.12 o 
 -12   8   9      436.12      602.78    224.22 o 
 -11   8   9      234.86      418.79    345.31 o 
 -10   8   9     1374.20     1250.44     78.78 o 
  -9   8   9      137.92      266.80    252.53 o 
  -8   8   9      110.16      261.63    139.28 o 
  -7   8   9     2185.80     2480.53    214.74 o 
  -6   8   9      130.43      161.23     87.58 o 
  -5   8   9      356.71      364.38     64.92 o 
  -4   8   9      825.16      834.77    159.59 o 
  -3   8   9     1228.55     1370.76    198.05 o 
  -2   8   9      302.52      426.20    190.47 o 
  -1   8   9      877.40      825.91    106.87 o 
   0   8   9      132.97      335.22    459.61 o 
   1   8   9      198.20      182.54    138.41 o 
   2   8   9      155.13      228.99    226.43 o 
   3   8   9     1868.89     1826.04     99.80 o 
   4   8   9      949.56      717.91    175.30 o 
   5   8   9       71.53      237.56    316.21 o 
   6   8   9      661.25      740.27    107.78 o 
   7   8   9      320.42      403.97    112.55 o 
  -9   9   9      384.28      408.50    123.73 o 
  -8   9   9      110.80      185.42    106.40 o 
  -7   9   9      753.46      706.39     73.00 o 
  -6   9   9      949.53      859.15     51.06 o 
  -5   9   9     1299.12     1591.65    358.25 o 
  -4   9   9     1551.99     1655.41    346.40 o 
  -3   9   9       15.72        8.47    456.45 o 
  -2   9   9      464.29      430.43     64.72 o 
  -1   9   9      101.21      368.58    300.85 o 
   0   9   9      196.41      245.15    249.13 o 
   1   9   9     1506.69     1369.23    385.02 o 
   2   9   9      238.43      512.39    401.92 o 
   3   9   9     1323.07     1674.05    259.86 o 
   4   9   9      310.35      384.15    386.03 o 
   5   9   9       41.69      142.10     54.42 o 
  -3  10   9      557.06      667.46    375.45 o 
  -2  10   9       86.81       66.85      8.63 o 
 -19   0  10     1495.60     1361.46    378.50 o 
 -18   0  10      124.61      163.83     54.61 o 
 -17   0  10     1503.28     1633.56    318.24 o 
 -16   0  10      290.14      940.59    482.06 o 
 -15   0  10     6097.41     5505.14    346.48 o 
 -14   0  10      811.33     1638.27    627.06 o 
 -13   0  10     6203.68     5253.75     20.71 o 
 -12   0  10     2702.71     3307.61    670.37 o 
 -11   0  10     1669.20     1457.49    115.81 o 
 -10   0  10     2300.08     2250.26    379.44 o 
  -9   0  10     1297.77     1469.73    694.85 o 
  -8   0  10    13336.72    14558.93    363.43 o 
  -7   0  10    17263.56    16586.81    340.83 o 
  -6   0  10     5298.54     6635.65    848.69 o 
  -5   0  10    10237.96    10189.27    318.24 o 
  -4   0  10     9651.28     9091.91    199.84 o 
  -3   0  10     5923.81     5311.25    718.86 o 
  -2   0  10    69015.01    66399.92    237.62 o 
  -1   0  10     3587.74     3801.37    239.96 o 
   0   0  10    18158.06    17837.52    591.46 o 
   1   0  10        0.12       16.04    214.30 o 
   2   0  10     7296.64     7327.69    302.23 o 
   3   0  10       58.73      199.46    177.95 o 
   4   0  10    20675.36    18906.33    647.30 o 
   5   0  10       35.18      400.52    486.54 o 
   6   0  10     4120.68     4600.77    387.07 o 
   7   0  10       16.41       70.61    144.05 o 
   8   0  10     1704.28     1694.76     20.71 o 
   9   0  10      156.77      336.13    718.39 o 
  10   0  10      907.98     1228.70    586.58 o 
  11   0  10     2079.11     2399.03    527.26 o 
  12   0  10     4764.78     4604.10    505.60 o 
  13   0  10        7.36      221.26    197.72 o 
  14   0  10      190.14      403.92    662.84 o 
 -19   1  10      250.95      462.24    303.96 o 
 -18   1  10      302.68      214.48     94.27 o 
 -17   1  10      398.96      418.16    122.76 o 
 -16   1  10      127.39       74.86     30.07 o 
 -15   1  10       76.71      278.48    326.58 o 
 -14   1  10      171.14      194.90    184.52 o 
 -13   1  10      160.78      523.23    495.83 o 
 -12   1  10      366.88      577.84    119.10 o 
 -11   1  10      310.80     1023.03    248.13 o 
 -10   1  10        6.08      147.82     91.88 o 
  -9   1  10      941.58      959.56    228.48 o 
  -8   1  10     2947.54     2971.84    281.53 o 
  -7   1  10     3095.77     2886.60     67.72 o 
  -6   1  10      503.31      551.96     85.75 o 
  -5   1  10      611.04      826.44     97.00 o 
  -4   1  10      316.35      514.84    166.16 o 
  -3   1  10     2497.10     2513.18     15.58 o 
  -2   1  10    13425.42    13821.87    402.93 o 
  -1   1  10      147.43      408.63    138.85 o 
   0   1  10      362.40      528.26     81.52 o 
   1   1  10       10.76        5.89     13.11 o 
   2   1  10       86.21      195.69    131.32 o 
   3   1  10       30.96      228.83    117.51 o 
   4   1  10     1324.82     1226.35    104.83 o 
   5   1  10      415.16      389.32     83.20 o 
   6   1  10      584.54      569.38    103.25 o 
   7   1  10       35.94      232.64    326.18 o 
   8   1  10      379.10      624.99    209.81 o 
   9   1  10      195.45      231.25    135.33 o 
  10   1  10     1474.90     2114.53    298.56 o 
  11   1  10      920.40      996.55    475.19 o 
  12   1  10      871.19      984.81    174.18 o 
  13   1  10      504.49      678.42    400.42 o 
  14   1  10        6.05       52.73    265.51 o 
 -19   2  10     1719.31     1301.61    293.29 o 
 -18   2  10       26.10       72.07    183.28 o 
 -17   2  10     2282.13     2358.33    237.51 o 
 -16   2  10        5.41       68.44    170.67 o 
 -15   2  10      506.88      839.16    142.15 o 
 -14   2  10      115.22      226.55     72.18 o 
 -13   2  10     2167.02     1908.25    166.75 o 
 -12   2  10     9281.38     8980.89    421.34 o 
 -11   2  10      205.05      306.45     75.53 o 
 -10   2  10     7802.49     8803.84    294.54 o 
  -9   2  10      579.42      695.29    235.58 o 
  -8   2  10      261.11      389.42     60.05 o 
  -7   2  10     1541.50     1433.34    377.29 o 
  -6   2  10      786.96      782.99     43.80 o 
  -5   2  10    17377.95    15516.80    133.22 o 
  -4   2  10       50.78       47.80     74.56 o 
  -3   2  10     9348.24     9968.79    334.70 o 
  -2   2  10    18112.85    17223.20    208.01 o 
  -1   2  10       19.51       96.97    181.01 o 
   0   2  10     2091.50     2155.80    141.61 o 
   1   2  10     1311.42     1355.68    301.18 o 
   2   2  10    36362.71    34188.32    634.84 o 
   3   2  10      160.93      417.08    235.47 o 
   4   2  10    43008.59    39422.78    548.40 o 
   5   2  10      889.37      761.13    264.76 o 
   6   2  10      386.81      577.05     82.55 o 
   7   2  10        3.22       47.39    181.90 o 
   8   2  10      164.75      345.86    140.89 o 
   9   2  10      547.23      731.38    184.89 o 
  10   2  10     1201.48     1360.92    180.24 o 
  11   2  10      917.39      815.51    284.24 o 
  12   2  10     4972.50     3984.96    229.26 o 
  13   2  10        8.40       58.38    141.23 o 
 -18   3  10       54.23      122.60    242.71 o 
 -17   3  10      602.52      624.66    121.72 o 
 -16   3  10        0.11       29.46     51.91 o 
 -15   3  10     1888.98     1785.60    104.00 o 
 -14   3  10       18.84       81.20     54.41 o 
 -13   3  10      190.51      296.77    129.46 o 
 -12   3  10      197.29      242.70    100.07 o 
 -11   3  10     1140.94     1459.12     76.56 o 
 -10   3  10     5951.31     5625.59    240.14 o 
  -9   3  10      891.16     1613.22    329.11 o 
  -8   3  10     4595.50     4261.78    261.33 o 
  -7   3  10    10650.00    10346.44    801.60 o 
  -6   3  10     1017.39      777.83    260.89 o 
  -5   3  10    10119.61     9606.44    221.20 o 
  -4   3  10      206.13      867.81    136.64 o 
  -3   3  10      116.35      153.13    119.55 o 
  -2   3  10     2426.67     2992.69    222.22 o 
  -1   3  10     1899.41     2004.64     85.83 o 
   0   3  10    14091.00    14324.93    241.06 o 
   1   3  10       35.64      202.74     83.10 o 
   2   3  10    31872.28    29115.59    604.83 o 
   3   3  10     4762.32     4281.68     90.64 o 
   4   3  10      110.76      522.98    370.17 o 
   5   3  10     1996.58     1840.13    115.09 o 
   6   3  10     1514.51     1407.72    301.34 o 
   7   3  10      143.82      308.72    128.85 o 
   8   3  10     1555.50     1693.16    131.48 o 
   9   3  10      461.40      440.27     34.26 o 
  10   3  10      667.81      964.97    339.30 o 
  11   3  10      550.57      556.61     68.26 o 
  12   3  10      499.38      561.32     83.60 o 
  13   3  10      241.45      327.65    265.51 o 
 -18   4  10        0.50       41.43    150.83 o 
 -17   4  10      592.63      492.16    161.84 o 
 -16   4  10     1588.46     1219.24    104.76 o 
 -15   4  10       18.11      108.24     97.05 o 
 -14   4  10      394.31      367.55    115.01 o 
 -13   4  10     1378.49     1077.13    502.21 o 
 -12   4  10      259.06      405.09    134.43 o 
 -11   4  10      902.89      908.87    135.88 o 
 -10   4  10       72.98       89.88     71.13 o 
  -9   4  10      501.94      491.74     92.03 o 
  -8   4  10      244.40      347.32    121.42 o 
  -7   4  10       20.62      130.99     42.97 o 
  -6   4  10      100.99      552.38    216.61 o 
  -5   4  10      296.49      548.14    271.99 o 
  -4   4  10      827.62      973.51    127.98 o 
  -3   4  10     4451.84     4396.20    163.00 o 
  -2   4  10     7343.68     7491.70    673.13 o 
  -1   4  10      479.60      451.13     73.75 o 
   0   4  10       14.40       38.97    284.73 o 
   1   4  10     6908.60     7167.54    636.17 o 
   2   4  10      337.75      437.18    159.75 o 
   3   4  10       40.84      119.66     75.29 o 
   4   4  10      758.78     1093.83    295.69 o 
   5   4  10     6591.81     6175.29    359.12 o 
   6   4  10      230.15      695.54    175.64 o 
   7   4  10       46.79      235.57    322.10 o 
   8   4  10        4.12      109.73    144.38 o 
   9   4  10      306.96      435.00    499.80 o 
  10   4  10      471.66      589.78    298.62 o 
  11   4  10      482.47      698.30    139.69 o 
  12   4  10      781.66     1353.29    314.38 o 
 -17   5  10     1070.63      913.27    160.90 o 
 -16   5  10      119.73      124.74     73.62 o 
 -15   5  10     1760.22     1662.76    385.70 o 
 -14   5  10      251.06      229.25    133.88 o 
 -13   5  10      479.17      577.33    146.61 o 
 -12   5  10       41.05       56.55    139.26 o 
 -11   5  10      112.88      242.21    278.64 o 
 -10   5  10     3997.63     3961.15    188.16 o 
  -9   5  10     2902.90     3146.13    194.07 o 
  -8   5  10     2198.60     2443.49    354.72 o 
  -7   5  10      139.54      325.81    173.89 o 
  -6   5  10      275.93      291.97     78.69 o 
  -5   5  10     7325.94     6717.28    101.10 o 
  -4   5  10     2560.82     2655.17    233.51 o 
  -3   5  10        1.07       58.75    228.21 o 
  -2   5  10     1442.14     1660.73    345.79 o 
  -1   5  10        3.76       20.54     62.46 o 
   0   5  10    12264.01    12059.90    275.60 o 
   1   5  10        2.82        5.88    252.40 o 
   2   5  10     3853.11     4139.82    251.24 o 
   3   5  10       17.13       57.25     74.74 o 
   4   5  10     6350.66     6163.85    190.62 o 
   5   5  10      110.00      230.62    271.06 o 
   6   5  10     2406.93     2428.95    144.08 o 
   7   5  10     1674.59     1569.47    164.30 o 
   8   5  10       62.98      181.01     51.16 o 
   9   5  10      202.63      262.14     82.38 o 
  10   5  10     2813.14     2833.66    225.62 o 
  11   5  10     1154.95     1084.45    267.88 o 
 -15   6  10      141.11      185.43    167.03 o 
 -14   6  10      112.86      168.33    275.14 o 
 -13   6  10      427.55      425.72    262.27 o 
 -12   6  10       27.84      146.59     84.14 o 
 -11   6  10      337.29      294.57    167.70 o 
 -10   6  10        3.00       58.48    214.24 o 
  -9   6  10     1137.80      954.57    138.10 o 
  -8   6  10      533.43      502.96    208.56 o 
  -7   6  10      261.33      239.07     39.82 o 
  -6   6  10    12491.34    12389.95    309.73 o 
  -5   6  10      315.79      404.81    189.58 o 
  -4   6  10     2625.51     2663.07     98.58 o 
  -3   6  10      614.68      911.56    164.85 o 
  -2   6  10      248.55      245.01     35.78 o 
  -1   6  10     1506.07     1518.40    177.04 o 
   0   6  10      203.43      336.95    326.98 o 
   1   6  10     8564.11     7349.67   1112.70 o 
   2   6  10       34.11       26.86     27.19 o 
   3   6  10      343.61      444.33    193.35 o 
   4   6  10       58.16       90.68    101.53 o 
   5   6  10      552.17     1126.36    317.36 o 
   6   6  10       60.44      123.29    317.71 o 
   7   6  10      482.63      881.97    456.45 o 
   8   6  10      279.36      419.27    187.24 o 
   9   6  10      794.74      851.28    120.23 o 
  10   6  10      907.75      907.41    310.29 o 
 -14   7  10      693.66      648.79    173.50 o 
 -13   7  10        0.91       22.90    317.61 o 
 -12   7  10        4.71       43.46     42.84 o 
 -11   7  10      340.96      301.72     42.10 o 
 -10   7  10     1296.12     1297.22    275.05 o 
  -9   7  10      581.10      744.65    161.76 o 
  -8   7  10      264.01      233.99    108.40 o 
  -7   7  10      268.56      367.44    207.74 o 
  -6   7  10      120.21      170.85    273.70 o 
  -5   7  10      615.99      741.76    431.78 o 
  -4   7  10      207.99      193.71     21.64 o 
  -3   7  10      833.47      807.29    157.57 o 
  -2   7  10        5.65       46.72     43.19 o 
  -1   7  10      615.73      539.14     29.46 o 
   0   7  10     3983.28     4407.99    376.39 o 
   1   7  10      132.14      206.66     87.95 o 
   2   7  10      944.41     1267.61    319.18 o 
   3   7  10     1401.48     1416.18     85.66 o 
   4   7  10      402.51      413.48     17.42 o 
   5   7  10      157.62      190.38     86.31 o 
   6   7  10       36.50       40.21     76.47 o 
   7   7  10      698.57      771.86     83.75 o 
   8   7  10      200.05      183.05    124.28 o 
   9   7  10       35.18      148.30    163.59 o 
 -12   8  10       25.88       83.80     55.04 o 
 -11   8  10      213.23      363.52    198.65 o 
 -10   8  10       31.97      100.34     83.51 o 
  -9   8  10     1903.50     2387.20    228.70 o 
  -8   8  10     2367.82     2557.85    207.42 o 
  -7   8  10     2911.82     2721.76    399.32 o 
  -6   8  10     1109.06     1179.01    417.51 o 
  -5   8  10       93.09       87.13    169.46 o 
  -4   8  10      422.20      324.08    155.18 o 
  -3   8  10       25.45       38.80     42.86 o 
  -2   8  10       39.22       72.91    192.13 o 
  -1   8  10      980.47     1028.11     89.80 o 
   0   8  10      522.04      550.88     85.86 o 
   1   8  10     2915.86     2946.48    298.00 o 
   2   8  10      473.68      475.68    101.69 o 
   3   8  10       58.37      199.42    111.10 o 
   4   8  10      157.39      179.43    334.06 o 
   5   8  10        8.12       21.66     84.87 o 
   6   8  10      264.98      369.00    445.20 o 
   7   8  10      554.87      404.96    231.62 o 
  -9   9  10       13.60       45.40     75.41 o 
  -8   9  10      458.54      585.71    249.37 o 
  -7   9  10       86.35      105.22     75.87 o 
  -6   9  10       18.85       38.11    397.36 o 
  -5   9  10      219.30      190.00    153.09 o 
  -4   9  10      270.37      330.60     86.62 o 
  -3   9  10        7.39       38.14    157.58 o 
  -2   9  10       39.71       51.78    420.87 o 
  -1   9  10     2086.39     1743.71    376.30 o 
   0   9  10      836.25      846.09    463.95 o 
   1   9  10        1.61       18.95     87.61 o 
   2   9  10       26.24       47.62    288.40 o 
   3   9  10     1914.15     2053.11    300.19 o 
   4   9  10       36.49       25.42    619.53 o 
 -19   1  11       61.82      145.89    308.94 o 
 -18   1  11        5.09      150.22    339.64 o 
 -17   1  11       39.37      176.54    196.89 o 
 -16   1  11      154.59      443.24    289.98 o 
 -15   1  11     1284.93     1624.35    159.41 o 
 -14   1  11     1116.79      871.91    376.14 o 
 -13   1  11     3568.23     2737.73    346.48 o 
 -12   1  11      315.90     1263.60    374.95 o 
 -11   1  11    15128.15    14863.19    608.70 o 
 -10   1  11        2.49      182.65     73.00 o 
  -9   1  11     2592.12     2850.17    373.40 o 
  -8   1  11     4628.05     6055.00    182.31 o 
  -7   1  11    11428.68    10686.89    174.36 o 
  -6   1  11    26405.35    25195.35    217.06 o 
  -5   1  11      142.71      442.23    114.19 o 
  -4   1  11    47264.71    42078.56    157.12 o 
  -3   1  11     1392.92     1886.57    201.23 o 
  -2   1  11      674.16      758.67     47.42 o 
  -1   1  11     1151.75     1667.75    186.14 o 
   0   1  11    12905.66    12468.88    271.61 o 
   1   1  11      499.87      656.75     91.31 o 
   2   1  11      110.07      500.30    226.53 o 
   3   1  11      280.87      596.71    126.98 o 
   4   1  11    28100.25    25683.66    295.03 o 
   5   1  11       16.35       21.56    238.33 o 
   6   1  11     4252.73     4548.79    150.85 o 
   7   1  11        6.53       60.35     94.49 o 
   8   1  11     2591.72     2483.70    162.89 o 
   9   1  11        5.05       64.40    108.20 o 
  10   1  11    13068.60    11594.30    210.90 o 
  11   1  11     2012.26     1760.06    256.41 o 
  12   1  11      205.61      756.08    233.43 o 
  13   1  11      427.04      582.61    246.42 o 
 -19   2  11      360.02      330.20    102.16 o 
 -18   2  11      151.42      128.29     94.10 o 
 -17   2  11      449.68      660.36    415.24 o 
 -16   2  11       35.72      256.26    233.15 o 
 -15   2  11      382.70      469.41    245.04 o 
 -14   2  11        4.95      175.34     94.99 o 
 -13   2  11     3794.23     3285.48    338.40 o 
 -12   2  11      357.08      566.99    151.66 o 
 -11   2  11      115.36      131.94    145.58 o 
 -10   2  11     2680.20     2852.35    202.51 o 
  -9   2  11     2282.64     2333.80    166.06 o 
  -8   2  11      175.81      243.04     74.31 o 
  -7   2  11      687.67      917.90    178.43 o 
  -6   2  11     1086.87     1179.78    209.71 o 
  -5   2  11     1358.43     1743.27    156.06 o 
  -4   2  11     9530.18     9445.44    118.80 o 
  -3   2  11     2226.40     2171.65     96.53 o 
  -2   2  11    16177.13    16259.28    370.13 o 
  -1   2  11     1316.96     1523.51    104.61 o 
   0   2  11      666.56      590.80     59.56 o 
   1   2  11     3326.84     3575.71    166.22 o 
   2   2  11      728.20     1328.47    197.30 o 
   3   2  11     1188.64     1281.91    117.82 o 
   4   2  11    12398.52    11890.02    394.94 o 
   5   2  11      543.29      606.71     69.38 o 
   6   2  11      227.50      348.09    144.11 o 
   7   2  11       12.52       21.33    300.85 o 
   8   2  11     5362.58     5459.73    193.92 o 
   9   2  11      385.45      427.16     20.66 o 
  10   2  11      193.76      231.12     76.40 o 
  11   2  11       12.78      105.45    336.88 o 
  12   2  11       35.26       55.00     87.44 o 
  13   2  11       42.40      160.06    741.93 o 
 -18   3  11       56.36       60.42    147.64 o 
 -17   3  11      612.94      744.09    172.37 o 
 -16   3  11        1.60       32.16     54.41 o 
 -15   3  11      498.87      602.82    228.35 o 
 -14   3  11      531.31      719.80    378.43 o 
 -13   3  11     1220.04     1608.46    167.66 o 
 -12   3  11      213.74      412.61    119.67 o 
 -11   3  11     3852.08     3116.79    399.61 o 
 -10   3  11     1325.17     1407.55    130.72 o 
  -9   3  11       16.36       63.65    164.36 o 
  -8   3  11     1551.31     1578.60    195.23 o 
  -7   3  11     6709.52     5964.82    224.63 o 
  -6   3  11     3151.95     3006.62    187.51 o 
  -5   3  11      136.42      229.78    204.50 o 
  -4   3  11     7322.89     7409.63    192.57 o 
  -3   3  11       10.44      136.92     76.91 o 
  -2   3  11     1181.64     1398.48    166.00 o 
  -1   3  11      528.41      503.07    148.77 o 
   0   3  11     4018.42     3905.21     68.91 o 
   1   3  11       24.84       17.90    288.09 o 
   2   3  11     2791.64     2738.35    107.60 o 
   3   3  11     1213.53     1174.25    102.76 o 
   4   3  11    13238.50    12846.89    209.20 o 
   5   3  11      391.46      493.15    294.12 o 
   6   3  11     6936.18     6390.71     56.24 o 
   7   3  11      466.68      436.34     99.10 o 
   8   3  11     1188.48     1138.92    249.07 o 
   9   3  11        3.13       63.27    193.62 o 
  10   3  11      948.11     1847.95    388.98 o 
  11   3  11     1781.32     1525.99    358.72 o 
  12   3  11        0.02      239.15    252.33 o 
 -17   4  11      235.38      417.43    141.40 o 
 -16   4  11       51.68      178.50    173.78 o 
 -15   4  11      264.27      301.10    136.80 o 
 -14   4  11      264.08      404.43    105.81 o 
 -13   4  11     3890.35     3452.97    295.06 o 
 -12   4  11     3438.39     3332.14    128.26 o 
 -11   4  11      508.66      725.30    296.24 o 
 -10   4  11      778.21      948.75    316.69 o 
  -9   4  11     3608.06     3525.98     49.78 o 
  -8   4  11     3230.60     3234.10    109.39 o 
  -7   4  11      171.78      211.18    158.11 o 
  -6   4  11    10319.36    11259.75    383.94 o 
  -5   4  11      697.58      975.56    147.01 o 
  -4   4  11     1196.26     1391.48    133.34 o 
  -3   4  11     2822.16     2789.79     92.39 o 
  -2   4  11     3671.24     3505.22    106.58 o 
  -1   4  11      438.04      484.78     76.95 o 
   0   4  11     5351.48     5224.18    183.44 o 
   1   4  11      216.02      178.17    127.44 o 
   2   4  11      375.88      389.18    111.55 o 
   3   4  11      451.35      419.70    114.79 o 
   4   4  11       61.53      230.49    151.96 o 
   5   4  11     1493.10     1545.10    118.27 o 
   6   4  11     2882.78     3111.94    263.38 o 
   7   4  11        2.78       45.11    206.11 o 
   8   4  11     7493.91     6922.74    125.32 o 
   9   4  11       54.77      331.85    237.89 o 
  10   4  11       11.28       78.57    389.93 o 
  11   4  11       34.45      153.19    350.16 o 
  12   4  11        2.43      125.93    238.35 o 
 -17   5  11       36.80       72.44    219.28 o 
 -16   5  11      187.27      298.87     73.58 o 
 -15   5  11      177.74      308.58    106.11 o 
 -14   5  11       60.74      360.07    302.96 o 
 -13   5  11      119.56      151.94     51.62 o 
 -12   5  11      973.44      999.45    261.60 o 
 -11   5  11      253.74      247.33     89.91 o 
 -10   5  11     4787.86     3712.03    223.36 o 
  -9   5  11      253.71      431.47    295.25 o 
  -8   5  11      282.53      927.16    205.11 o 
  -7   5  11     1752.97     2136.54    279.43 o 
  -6   5  11     1360.92     1239.30     55.65 o 
  -5   5  11     3306.17     3067.32    233.95 o 
  -4   5  11      123.39      329.50    329.38 o 
  -3   5  11     1968.07     1915.85    213.63 o 
  -2   5  11       61.64       79.13      9.27 o 
  -1   5  11     1372.20     1792.47    182.58 o 
   0   5  11     4408.22     4538.63    260.73 o 
   1   5  11       29.07      138.42    153.59 o 
   2   5  11      130.29      233.13    179.24 o 
   3   5  11      228.68      207.14    147.13 o 
   4   5  11       50.12      170.51    180.22 o 
   5   5  11      795.39      936.32    100.43 o 
   6   5  11     2496.52     2472.69    170.38 o 
   7   5  11     4415.38     4599.77    391.00 o 
   8   5  11     1787.71     1747.01    240.09 o 
   9   5  11      255.93      320.97    293.77 o 
  10   5  11      727.78      784.25    517.50 o 
  11   5  11      607.33      737.83    221.50 o 
 -15   6  11        8.31       27.67     17.00 o 
 -14   6  11        2.34       30.72    178.16 o 
 -13   6  11     1108.81      967.57     46.46 o 
 -12   6  11      237.86      402.31    204.99 o 
 -11   6  11       80.31      214.27    192.16 o 
 -10   6  11      580.30      614.37    138.41 o 
  -9   6  11     3188.76     3536.75    332.73 o 
  -8   6  11       22.03       43.10     22.59 o 
  -7   6  11      158.31      185.15    198.75 o 
  -6   6  11      951.32     1279.32    322.00 o 
  -5   6  11      472.70      536.19    311.73 o 
  -4   6  11     7130.50     6615.65    371.91 o 
  -3   6  11     1835.01     2009.32    120.76 o 
  -2   6  11     6920.92     6906.92    307.32 o 
  -1   6  11       10.61       44.73     75.34 o 
   0   6  11      815.13     1125.07    157.47 o 
   1   6  11      989.39     1081.17    119.90 o 
   2   6  11     1562.24     1936.08    239.39 o 
   3   6  11     1965.22     1941.26    119.70 o 
   4   6  11     1855.44     1869.73    140.44 o 
   5   6  11      253.56      308.67     89.28 o 
   6   6  11     1094.37     1077.76     92.27 o 
   7   6  11      442.44      432.22    156.51 o 
   8   6  11     2045.91     1914.15     87.56 o 
   9   6  11      338.49      501.90    437.92 o 
  10   6  11       72.75       79.06    406.25 o 
 -14   7  11     1202.89     1286.92    355.78 o 
 -13   7  11       87.28      201.78    226.66 o 
 -12   7  11      209.62      209.39     34.09 o 
 -11   7  11      309.88      505.00    375.79 o 
 -10   7  11      708.22      747.52    179.10 o 
  -9   7  11       19.40      238.22    221.29 o 
  -8   7  11      344.82      310.68    423.51 o 
  -7   7  11     2128.47     1966.11    198.19 o 
  -6   7  11      459.13      502.30    163.55 o 
  -5   7  11       67.92      167.91    108.28 o 
  -4   7  11      258.72      253.65     87.70 o 
  -3   7  11     2095.97     2590.18    235.11 o 
  -2   7  11      588.95      512.93     72.50 o 
  -1   7  11     3051.55     3161.25    356.46 o 
   0   7  11     1669.00     2066.30    218.44 o 
   1   7  11      160.72      212.14    126.49 o 
   2   7  11     1428.62     1214.46    332.83 o 
   3   7  11     1742.42     1774.25    138.79 o 
   4   7  11      878.56      826.10     73.71 o 
   5   7  11      237.39      402.62    212.42 o 
   6   7  11      183.42      193.47    366.07 o 
   7   7  11     2307.61     2245.16    188.26 o 
   8   7  11       89.04      151.76    276.47 o 
 -12   8  11      101.15       97.90    149.30 o 
 -11   8  11      169.03      319.65     95.28 o 
 -10   8  11       37.04       50.47    286.14 o 
  -9   8  11      365.57      516.49    220.06 o 
  -8   8  11     4908.55     4627.31    154.30 o 
  -7   8  11      109.30      141.91    328.16 o 
  -6   8  11      561.90      721.21    202.06 o 
  -5   8  11     1342.90     1373.34    171.56 o 
  -4   8  11       56.17       54.43    109.53 o 
  -3   8  11       11.70       58.56    248.65 o 
  -2   8  11       67.09      148.32     53.72 o 
  -1   8  11      485.43      538.48    241.45 o 
   0   8  11      198.71      251.15    189.73 o 
   1   8  11       23.67       28.18     75.94 o 
   2   8  11        4.87       20.35     21.64 o 
   3   8  11      537.15      526.65    103.66 o 
   4   8  11       30.58       34.27    185.08 o 
   5   8  11     1599.65     1515.57     80.30 o 
   6   8  11      768.62      801.90    341.31 o 
  -8   9  11      306.48      347.16    216.81 o 
  -7   9  11       19.32      186.95    314.08 o 
  -6   9  11       75.62      142.05    233.24 o 
  -5   9  11        3.08       14.54     54.04 o 
  -4   9  11       84.91       98.63    150.82 o 
  -3   9  11      459.57      443.00    262.04 o 
  -2   9  11      328.04      531.02    274.93 o 
  -1   9  11     1772.60     1630.01     46.94 o 
   0   9  11      752.58      701.20     53.92 o 
   1   9  11      985.12      871.32     48.08 o 
   2   9  11       14.72       30.09    335.81 o 
   3   9  11      125.24      232.10    169.70 o 
 -19   0  12     2260.60     2340.65    555.50 o 
 -18   0  12        4.73       80.03    144.05 o 
 -17   0  12      343.04      273.04      6.59 o 
 -16   0  12       25.72       36.72    209.96 o 
 -15   0  12     8906.11     8559.48    464.18 o 
 -14   0  12     1130.62     1273.89    472.65 o 
 -13   0  12     1643.89     1428.31     15.06 o 
 -12   0  12     9860.14    10460.43    656.25 o 
 -11   0  12       17.60      282.46    431.22 o 
 -10   0  12     3066.52     3160.73    657.19 o 
  -9   0  12     5352.60     5990.03    603.52 o 
  -8   0  12     7172.96     7387.50    276.81 o 
  -7   0  12     4565.59     4559.99    261.11 o 
  -6   0  12     1472.07     1331.46    130.01 o 
  -5   0  12    30776.73    28935.21    381.92 o 
  -4   0  12      896.05      844.08     41.61 o 
  -3   0  12     8377.82     8984.49    147.89 o 
  -2   0  12    13585.49    12603.41    115.49 o 
  -1   0  12     2358.39     2774.36    217.04 o 
   0   0  12    15888.80    14901.20    529.83 o 
   1   0  12      165.22      176.47     20.84 o 
   2   0  12    94587.58    87761.40    319.36 o 
   3   0  12      371.89      546.87    176.80 o 
   4   0  12     4289.80     3897.85    461.35 o 
   5   0  12       47.98      201.49    254.21 o 
   6   0  12     3619.09     3468.61    668.49 o 
   7   0  12      223.39      258.92     29.19 o 
   8   0  12       17.82      198.66    219.38 o 
   9   0  12     3839.87     3721.88    751.34 o 
  10   0  12     2077.93     2171.18    611.05 o 
  11   0  12      674.42      706.15    172.30 o 
  12   0  12     3060.67     3000.67    603.52 o 
  13   0  12      158.32      121.46     32.01 o 
 -19   1  12      216.48      555.92    476.84 o 
 -18   1  12       60.53      159.03    223.99 o 
 -17   1  12     1535.18     1778.10    222.67 o 
 -16   1  12      444.82      700.02    289.95 o 
 -15   1  12     1161.52     1351.85    156.89 o 
 -14   1  12      612.22     1325.28    388.62 o 
 -13   1  12      359.13      761.10    433.45 o 
 -12   1  12     1589.58     1464.80     53.60 o 
 -11   1  12     2368.01     2599.09    139.17 o 
 -10   1  12     2944.54     2947.96    228.70 o 
  -9   1  12      838.71      871.00    185.94 o 
  -8   1  12      503.55      524.74    263.01 o 
  -7   1  12      916.76     1389.52    134.26 o 
  -6   1  12     1331.77     1747.38     95.96 o 
  -5   1  12      425.90      529.45    103.08 o 
  -4   1  12      496.02      856.71    120.00 o 
  -3   1  12       50.77      395.89    119.81 o 
  -2   1  12     4212.31     4331.22    191.55 o 
  -1   1  12      739.37      667.19    134.38 o 
   0   1  12     3760.33     3492.08     95.84 o 
   1   1  12      343.04      401.55     72.26 o 
   2   1  12      398.30      514.58    153.10 o 
   3   1  12     1914.23     2434.75    278.75 o 
   4   1  12       22.47      177.63    269.72 o 
   5   1  12       69.71      103.71    177.09 o 
   6   1  12      121.54      174.31    105.08 o 
   7   1  12      166.08      272.29    159.75 o 
   8   1  12       38.77       46.86     86.15 o 
   9   1  12       46.45       57.39    262.07 o 
  10   1  12       61.79      325.85    275.99 o 
  11   1  12      172.13      266.65     97.62 o 
  12   1  12      140.31      295.08    201.19 o 
 -18   2  12       84.45       67.12    324.45 o 
 -17   2  12       33.17      132.37    384.96 o 
 -16   2  12      151.37      131.83    177.84 o 
 -15   2  12     2617.24     3038.44    490.13 o 
 -14   2  12      399.44      440.16     73.15 o 
 -13   2  12     1689.27     1618.64    208.16 o 
 -12   2  12     1484.73     1191.29     84.63 o 
 -11   2  12     2265.62     2208.29    241.81 o 
 -10   2  12     1943.05     2127.14    221.43 o 
  -9   2  12     1334.57     2250.68    239.94 o 
  -8   2  12     6309.29     7744.04    203.58 o 
  -7   2  12      189.17      231.61    202.08 o 
  -6   2  12     1262.35     1333.66    207.01 o 
  -5   2  12     3767.60     3663.68    202.47 o 
  -4   2  12     1520.69     1244.07    187.27 o 
  -3   2  12     1230.34     1174.49    165.82 o 
  -2   2  12    10774.56     9905.06    112.76 o 
  -1   2  12     7756.65     8163.68    205.15 o 
   0   2  12     1178.94     1242.48    229.18 o 
   1   2  12      479.72      587.51    194.63 o 
   2   2  12    16998.71    15861.96    489.57 o 
   3   2  12      280.02      393.41     81.20 o 
   4   2  12       46.18       98.97    112.86 o 
   5   2  12       51.12       69.27     95.08 o 
   6   2  12     6856.74     6736.78    275.66 o 
   7   2  12       15.54      149.23    381.66 o 
   8   2  12      191.93      393.69    223.19 o 
   9   2  12      355.66      459.67    156.74 o 
  10   2  12     4773.80     4007.35    274.46 o 
  11   2  12       28.85      387.88    388.73 o 
  12   2  12     2196.44     2045.04    470.82 o 
 -18   3  12      347.05      388.52    356.13 o 
 -17   3  12      876.21     1296.49    212.92 o 
 -16   3  12       72.49       57.41    140.44 o 
 -15   3  12       33.03       22.35    416.10 o 
 -14   3  12      255.96      427.21    383.10 o 
 -13   3  12     2081.12     1924.32    146.15 o 
 -12   3  12      489.01      496.00     88.15 o 
 -11   3  12      611.72      620.86    232.37 o 
 -10   3  12     1246.81     1178.97    117.14 o 
  -9   3  12      302.80      287.97     37.98 o 
  -8   3  12       37.87      148.37     61.08 o 
  -7   3  12    12853.35    12418.81    567.23 o 
  -6   3  12     4114.48     4054.94    215.10 o 
  -5   3  12       12.66       29.21     10.24 o 
  -4   3  12     1543.61     1709.43    189.26 o 
  -3   3  12     1520.17     1423.56     57.80 o 
  -2   3  12      295.08      365.89    233.43 o 
  -1   3  12       94.23      150.06    117.99 o 
   0   3  12     9166.94     8979.57     63.03 o 
   1   3  12     2443.38     2699.99    336.24 o 
   2   3  12     1388.34     1843.55    192.33 o 
   3   3  12     1504.53     1728.46    227.52 o 
   4   3  12    11405.98    12152.74    564.48 o 
   5   3  12       19.01      121.31    120.36 o 
   6   3  12      233.44      375.73     83.35 o 
   7   3  12      452.84      459.12     27.44 o 
   8   3  12      178.98      156.88    195.15 o 
   9   3  12      363.80      427.36     79.37 o 
  10   3  12     1327.33     1231.99     59.59 o 
  11   3  12      973.76     1086.53    681.67 o 
  12   3  12       22.46       18.83     54.61 o 
 -17   4  12       31.01       89.31     84.11 o 
 -16   4  12      223.46      291.77    321.56 o 
 -15   4  12      560.20      819.33    182.88 o 
 -14   4  12     1177.80     1200.58     42.52 o 
 -13   4  12      357.31      791.95    173.66 o 
 -12   4  12     2136.44     1568.74     53.42 o 
 -11   4  12       61.01      266.13     95.80 o 
 -10   4  12       24.78      263.73    148.62 o 
  -9   4  12      285.50      281.02     52.86 o 
  -8   4  12      736.41      807.50    238.15 o 
  -7   4  12      215.61      291.91    353.85 o 
  -6   4  12       94.17      206.49    134.52 o 
  -5   4  12     3153.56     3205.90     83.27 o 
  -4   4  12     2133.96     2081.68    280.03 o 
  -3   4  12     1339.00     1575.32    184.85 o 
  -2   4  12      116.88      142.77     41.48 o 
  -1   4  12     3721.95     4110.98    227.36 o 
   0   4  12     7065.09     7845.75    301.41 o 
   1   4  12      468.31      569.10    222.32 o 
   2   4  12     5203.58     5157.31    228.90 o 
   3   4  12     2188.67     2225.26    150.36 o 
   4   4  12      631.20     1079.73    307.96 o 
   5   4  12      335.79      342.68    124.28 o 
   6   4  12      146.84      308.17    337.17 o 
   7   4  12     1086.87     1229.61    261.85 o 
   8   4  12      102.59       78.92     42.99 o 
   9   4  12       45.15      130.90    417.33 o 
  10   4  12      219.30      245.78     65.77 o 
  11   4  12        0.83       84.11     69.05 o 
 -16   5  12        5.75       25.85    363.28 o 
 -15   5  12       96.22      314.49    229.64 o 
 -14   5  12        0.17       73.66     93.56 o 
 -13   5  12      846.10     1088.16    283.68 o 
 -12   5  12     1554.01     1422.31    108.60 o 
 -11   5  12     1168.39     1440.41    131.37 o 
 -10   5  12     2926.06     3113.58    170.04 o 
  -9   5  12        1.72        9.05     52.45 o 
  -8   5  12       33.25      189.37    221.78 o 
  -7   5  12     2346.03     2217.89    167.41 o 
  -6   5  12     2532.68     2593.03    204.49 o 
  -5   5  12     3040.58     3459.03    271.84 o 
  -4   5  12     1045.38     1496.88    279.70 o 
  -3   5  12     1045.33      992.02    108.46 o 
  -2   5  12      264.26      335.81     96.07 o 
  -1   5  12      101.07       84.27     81.27 o 
   0   5  12    10433.21     9916.20    211.18 o 
   1   5  12      175.05      227.19    356.79 o 
   2   5  12      677.14      715.35    105.46 o 
   3   5  12       58.06      301.58    265.79 o 
   4   5  12     5865.92     6104.31    171.69 o 
   5   5  12      149.96      211.69    289.05 o 
   6   5  12       15.18      188.52    338.81 o 
   7   5  12       25.34       86.22    228.61 o 
   8   5  12        1.07       63.54    335.45 o 
   9   5  12      860.01      953.91    164.62 o 
  10   5  12      212.82      363.54    218.33 o 
 -15   6  12       17.78       38.72     53.82 o 
 -14   6  12       53.46      129.19    194.33 o 
 -13   6  12      529.23      362.17     34.47 o 
 -12   6  12       93.66      168.36     96.33 o 
 -11   6  12       43.10      280.92    243.81 o 
 -10   6  12       26.61      112.97     42.17 o 
  -9   6  12     2169.13     1986.61     96.89 o 
  -8   6  12      659.06      664.68     75.01 o 
  -7   6  12      543.47      630.96    324.08 o 
  -6   6  12      143.47      166.56     11.30 o 
  -5   6  12      959.57     1061.90    170.12 o 
  -4   6  12     6554.03     6411.18    225.03 o 
  -3   6  12       41.65      103.37    270.92 o 
  -2   6  12        1.59      127.11    278.67 o 
  -1   6  12     3964.82     3461.63    152.33 o 
   0   6  12       35.21      200.36    147.34 o 
   1   6  12     2529.45     2535.94    120.25 o 
   2   6  12       27.69       78.41    148.01 o 
   3   6  12     1538.64     1567.39    108.01 o 
   4   6  12       73.22      123.49    141.21 o 
   5   6  12     1595.21     1648.72    151.15 o 
   6   6  12       40.63       83.22    198.87 o 
   7   6  12      422.12      374.88    147.77 o 
   8   6  12      236.91      497.59    457.33 o 
   9   6  12      775.01      899.20    322.39 o 
 -14   7  12       25.84       24.29     71.33 o 
 -13   7  12      194.70      456.19    377.99 o 
 -12   7  12     1164.61     1071.76     93.36 o 
 -11   7  12       38.72       69.56    101.22 o 
 -10   7  12      375.79      523.75    166.21 o 
  -9   7  12      133.78      244.49    135.89 o 
  -8   7  12       79.89      262.85    345.67 o 
  -7   7  12       94.98      159.60     81.91 o 
  -6   7  12      147.94      299.92    209.75 o 
  -5   7  12       15.61       98.60    253.50 o 
  -4   7  12      105.30      194.16    286.39 o 
  -3   7  12      621.13      655.53    117.99 o 
  -2   7  12     1652.72     2030.93    246.64 o 
  -1   7  12     1370.74     1613.91    417.83 o 
   0   7  12     1759.08     1601.12    144.53 o 
   1   7  12      420.74      446.70    196.36 o 
   2   7  12      179.52      388.71    361.05 o 
   3   7  12       63.34      165.93    359.35 o 
   4   7  12      980.07     1277.71    352.13 o 
   5   7  12     1027.71     1001.92     33.90 o 
   6   7  12       30.97      157.28    107.30 o 
   7   7  12       74.46       99.80    218.31 o 
 -11   8  12       24.58      114.46    199.61 o 
 -10   8  12       18.51      180.01    271.96 o 
  -9   8  12     2421.77     2313.72     75.79 o 
  -8   8  12     2606.38     2453.45    247.62 o 
  -7   8  12      248.91      479.96    369.73 o 
  -6   8  12       60.24       85.91    266.25 o 
  -5   8  12      287.74      392.10    294.08 o 
  -4   8  12      529.05      558.29     95.48 o 
  -3   8  12      838.29      719.51    106.44 o 
  -2   8  12        7.44       13.18     88.50 o 
  -1   8  12     2445.19     2662.56    372.76 o 
   0   8  12       19.08       18.39    354.62 o 
   1   8  12       47.81       82.06     76.72 o 
   2   8  12     1215.01     1332.93    360.70 o 
   3   8  12     1216.82     1486.15    355.90 o 
   4   8  12       56.61       56.25    215.98 o 
   5   8  12      123.42      353.35    272.72 o 
  -8   9  12       21.16       46.00    353.82 o 
  -7   9  12       19.05      215.43    508.80 o 
  -6   9  12      138.97      249.58    258.86 o 
  -5   9  12      281.53      245.11    158.32 o 
  -4   9  12       68.33       54.61      9.37 o 
  -3   9  12      243.41      342.77    260.58 o 
  -2   9  12      550.62      491.20     31.94 o 
  -1   9  12      923.97     1036.44    289.74 o 
   0   9  12      154.25      297.17    267.47 o 
   1   9  12     1063.85      965.87    418.62 o 
 -19   1  13      613.05      833.15    479.62 o 
 -18   1  13       57.15      126.60     54.44 o 
 -17   1  13       50.77       50.91    235.65 o 
 -16   1  13      299.85      509.21    400.76 o 
 -15   1  13       71.38      258.97    272.74 o 
 -14   1  13      363.82      719.89    352.86 o 
 -13   1  13    10505.13     8983.37   1343.57 o 
 -12   1  13      123.85      381.73    319.62 o 
 -11   1  13     1326.86     1169.76    196.92 o 
 -10   1  13        5.41      149.28    302.11 o 
  -9   1  13    14653.49    13576.86    223.30 o 
  -8   1  13     2465.46     2864.48    172.49 o 
  -7   1  13     3945.05     3629.51    109.53 o 
  -6   1  13    30878.43    29031.02    207.11 o 
  -5   1  13      536.69      588.72     79.36 o 
  -4   1  13    15405.10    14435.68    413.68 o 
  -3   1  13     2764.05     2711.94    122.08 o 
  -2   1  13    11423.55    11487.90    581.32 o 
  -1   1  13      101.98      115.07     50.83 o 
   0   1  13     1614.31     1260.79    162.58 o 
   1   1  13     1613.66     1990.97    231.47 o 
   2   1  13     1428.18     2259.62    302.27 o 
   3   1  13      250.64      445.66    166.45 o 
   4   1  13    12521.36    11887.64    150.78 o 
   5   1  13        5.97       34.01    107.24 o 
   6   1  13      748.46      602.69    305.93 o 
   7   1  13       92.11      253.26    342.62 o 
   8   1  13    11771.69    11385.40    310.21 o 
   9   1  13      244.94     1131.41    409.86 o 
  10   1  13     1871.60     1733.76     75.54 o 
  11   1  13      378.39      595.18    489.97 o 
  12   1  13      197.27      275.63     43.03 o 
 -18   2  13        4.98       63.81    399.07 o 
 -17   2  13      236.96      342.53     88.97 o 
 -16   2  13        8.48       53.98    215.43 o 
 -15   2  13      443.37      606.97    186.11 o 
 -14   2  13      576.47      878.78    127.82 o 
 -13   2  13       62.62      120.61    128.99 o 
 -12   2  13      848.97     1210.03    234.35 o 
 -11   2  13     2913.10     2825.33    204.55 o 
 -10   2  13       17.40      335.15    132.73 o 
  -9   2  13     1889.17     1962.45    216.75 o 
  -8   2  13     2616.92     2621.89    157.25 o 
  -7   2  13      393.02      682.93    270.37 o 
  -6   2  13       47.16      105.10     88.69 o 
  -5   2  13     1234.02     1435.98    108.64 o 
  -4   2  13     6381.30     5736.24     71.43 o 
  -3   2  13        2.42       52.47     49.58 o 
  -2   2  13      590.58      673.29    100.91 o 
  -1   2  13     3702.94     3743.81    300.26 o 
   0   2  13     2948.29     2846.04     56.19 o 
   1   2  13       30.09      130.79    143.31 o 
   2   2  13      516.80      556.80    229.83 o 
   3   2  13       30.39       57.38     31.58 o 
   4   2  13      794.34      819.33     22.02 o 
   5   2  13      431.63      485.89     47.70 o 
   6   2  13     5677.01     5156.27     66.29 o 
   7   2  13       74.31       99.26    135.22 o 
   8   2  13     1409.36     1724.71    164.20 o 
   9   2  13      527.23      538.18    185.10 o 
  10   2  13      220.32      247.06    128.67 o 
  11   2  13       11.71       49.41     87.02 o 
  12   2  13       36.06      106.59    228.61 o 
 -18   3  13       90.46      208.64    150.27 o 
 -17   3  13      137.90      141.32    106.59 o 
 -16   3  13      259.05      377.92    347.79 o 
 -15   3  13      225.57      316.61    167.23 o 
 -14   3  13      141.95      354.27    291.70 o 
 -13   3  13     1762.31     1535.17     99.57 o 
 -12   3  13      232.82      375.69    200.69 o 
 -11   3  13      355.20      577.81     93.37 o 
 -10   3  13     3520.77     3355.48    171.80 o 
  -9   3  13     1638.81     1592.94    259.90 o 
  -8   3  13       21.13       41.03    202.35 o 
  -7   3  13     4589.19     4454.79    137.14 o 
  -6   3  13     7255.39     6672.28    534.46 o 
  -5   3  13      218.53      243.17     33.72 o 
  -4   3  13      571.93      613.55    129.05 o 
  -3   3  13      715.15     1072.29    132.64 o 
  -2   3  13    14002.33    14819.06    588.09 o 
  -1   3  13      103.16      225.84    193.18 o 
   0   3  13     2793.80     2574.85    349.12 o 
   1   3  13       81.85      295.23    264.87 o 
   2   3  13     2951.59     3283.77    228.12 o 
   3   3  13        6.02       39.79    186.00 o 
   4   3  13     1034.84     1014.25    102.84 o 
   5   3  13      777.58      976.30    179.81 o 
   6   3  13        7.25      178.11    319.36 o 
   7   3  13     1124.05     1269.83    246.36 o 
   8   3  13     4901.39     4655.71    318.39 o 
   9   3  13      812.49      743.93     49.15 o 
  10   3  13      470.68      617.68    296.11 o 
  11   3  13      431.68      448.17    286.23 o 
 -17   4  13       63.73      127.53    107.86 o 
 -16   4  13       94.80      200.00    118.26 o 
 -15   4  13      958.45     1182.36    344.70 o 
 -14   4  13     1357.08     1480.99    123.89 o 
 -13   4  13      537.68      963.62    299.05 o 
 -12   4  13      440.63      531.39    138.09 o 
 -11   4  13     3714.19     3495.16     60.91 o 
 -10   4  13      131.49      201.56    223.79 o 
  -9   4  13      560.27      752.34    171.06 o 
  -8   4  13      104.78      102.49    119.39 o 
  -7   4  13     2265.92     2664.73    187.77 o 
  -6   4  13       65.15      193.54     78.64 o 
  -5   4  13     2007.53     1899.83    118.70 o 
  -4   4  13    11097.50    10852.22    444.22 o 
  -3   4  13       30.75      117.65     52.06 o 
  -2   4  13     1950.13     2013.92    202.08 o 
  -1   4  13     3374.68     3199.37    341.77 o 
   0   4  13     2477.53     2359.11     74.31 o 
   1   4  13     1474.63     1522.53     58.75 o 
   2   4  13     1313.11     1337.02     21.07 o 
   3   4  13      410.34      450.08     39.92 o 
   4   4  13     1554.39     1639.21      9.28 o 
   5   4  13       60.41       83.36     74.04 o 
   6   4  13     2924.54     3543.17    280.95 o 
   7   4  13     1046.66     1281.89    363.38 o 
   8   4  13      220.88      247.63    117.33 o 
   9   4  13      353.73      357.40     64.48 o 
  10   4  13     3189.40     3065.26    184.79 o 
 -16   5  13      136.85      263.38    335.11 o 
 -15   5  13      105.08      327.30    255.99 o 
 -14   5  13      757.49      920.52     85.99 o 
 -13   5  13        8.55       87.68     90.21 o 
 -12   5  13       83.87      150.51    218.41 o 
 -11   5  13      489.58      596.44    185.00 o 
 -10   5  13      123.51      194.32     77.81 o 
  -9   5  13      191.11      341.66    138.61 o 
  -8   5  13     1969.75     1820.35    236.48 o 
  -7   5  13       20.08       49.95     87.00 o 
  -6   5  13     3392.45     2916.96     58.85 o 
  -5   5  13       91.51      158.10    374.85 o 
  -4   5  13       77.50      306.31    330.52 o 
  -3   5  13     3693.72     3313.77    144.72 o 
  -2   5  13      849.05      994.82    253.16 o 
  -1   5  13      305.19      322.26     21.59 o 
   0   5  13     1474.94     1555.07    110.31 o 
   1   5  13      283.67      300.20     50.00 o 
   2   5  13     1535.63     2013.49    289.69 o 
   3   5  13      198.71      248.43    344.13 o 
   4   5  13        2.84       39.32    350.08 o 
   5   5  13      690.39      950.71    146.88 o 
   6   5  13     1660.92     1437.68    462.94 o 
   7   5  13      828.86      706.28     63.68 o 
   8   5  13      125.84      135.98     61.20 o 
   9   5  13     1228.59     1201.72    151.73 o 
 -15   6  13      213.76      206.52     62.95 o 
 -14   6  13      118.59      122.85    183.04 o 
 -13   6  13      269.76      288.42     82.79 o 
 -12   6  13        8.12       47.01    247.74 o 
 -11   6  13     1697.19     1971.24    246.00 o 
 -10   6  13       72.44       73.58    271.71 o 
  -9   6  13     2142.90     2119.71    142.37 o 
  -8   6  13      495.87      807.36    377.19 o 
  -7   6  13      255.93      479.26    197.61 o 
  -6   6  13       71.86      360.11    370.10 o 
  -5   6  13       13.99       28.30    272.19 o 
  -4   6  13     4664.14     4719.16    240.83 o 
  -3   6  13      497.35      501.73    192.13 o 
  -2   6  13       14.79       57.43    708.97 o 
  -1   6  13       80.98       95.09     10.28 o 
   0   6  13      885.88      896.74     40.46 o 
   1   6  13      363.54      386.70    261.89 o 
   2   6  13       26.16      213.63    171.28 o 
   3   6  13      145.36      462.51    323.55 o 
   4   6  13     1089.94     1183.01    274.07 o 
   5   6  13      914.52      936.64    183.88 o 
   6   6  13     5028.74     4741.48    203.84 o 
   7   6  13       36.78      217.14    361.30 o 
   8   6  13      384.19      632.79    370.82 o 
 -13   7  13      876.63      797.59     94.29 o 
 -12   7  13     1264.66      925.08     44.04 o 
 -11   7  13      490.88      605.83    234.61 o 
 -10   7  13     1938.37     1837.27     76.79 o 
  -9   7  13      265.73      409.43    324.26 o 
  -8   7  13      121.06      142.35    153.78 o 
  -7   7  13      377.30      313.53    253.52 o 
  -6   7  13      666.53      640.99     67.79 o 
  -5   7  13      178.32      392.31    265.08 o 
  -4   7  13      617.10      661.48     96.41 o 
  -3   7  13     4868.51     4300.96    192.07 o 
  -2   7  13      742.51      862.44    518.78 o 
  -1   7  13      605.52      684.42    292.60 o 
   0   7  13       12.42       61.33     87.65 o 
   1   7  13       17.33      191.81    194.69 o 
   2   7  13     1703.66     1546.94    244.34 o 
   3   7  13       62.49      136.37     98.60 o 
   4   7  13      195.73      208.79    193.79 o 
   5   7  13     3470.39     3535.53    328.13 o 
   6   7  13      938.36      952.71    116.75 o 
 -11   8  13       54.21       54.73     76.33 o 
 -10   8  13       66.34      159.82    269.30 o 
  -9   8  13      725.04      754.99    200.08 o 
  -8   8  13     2387.09     1986.04    210.60 o 
  -7   8  13      299.72      474.79    280.85 o 
  -6   8  13     1023.33     1066.79    139.98 o 
  -5   8  13      344.76      366.07    156.78 o 
  -4   8  13      647.08      661.10     86.15 o 
  -3   8  13        5.35       66.28    433.94 o 
  -2   8  13       11.90       22.48     62.14 o 
  -1   8  13        5.66        7.95    111.73 o 
   0   8  13        1.60       55.45    272.06 o 
   1   8  13      364.12      381.95     20.13 o 
   2   8  13      199.51      374.63    312.60 o 
   3   8  13        0.38        7.91     33.93 o 
   4   8  13       14.48      119.16    385.21 o 
  -7   9  13        8.96       58.34    333.56 o 
  -6   9  13       55.64      212.47    151.65 o 
  -5   9  13       97.89      199.86     78.40 o 
  -4   9  13      248.44      317.90    458.28 o 
  -3   9  13     1008.22      868.39     61.61 o 
  -2   9  13     1139.78     1005.36    312.71 o 
  -1   9  13      277.58      291.29    113.52 o 
   0   9  13      100.33      103.75    453.84 o 
 -19   0  14     1263.19     1285.19    724.04 o 
 -18   0  14       13.27      276.81    273.99 o 
 -17   0  14     1218.09     1209.87    451.94 o 
 -16   0  14      464.45      665.66    271.16 o 
 -15   0  14     2935.34     3451.66    661.90 o 
 -14   0  14     1776.36     2363.25    541.38 o 
 -13   0  14     4614.47     4302.81    376.61 o 
 -12   0  14     1196.16      991.43     47.08 o 
 -11   0  14     2668.36     2803.89    244.80 o 
 -10   0  14     4234.04     4573.03    203.37 o 
  -9   0  14       49.05       32.44     54.37 o 
  -8   0  14     7842.37     8172.71    293.29 o 
  -7   0  14    12885.09    12198.30    192.54 o 
  -6   0  14     1513.95     1500.84    186.80 o 
  -5   0  14     4320.77     3955.08    211.12 o 
  -4   0  14      447.06      961.65    249.98 o 
  -3   0  14     5910.40     6711.77    238.28 o 
  -2   0  14       84.21      281.21    221.16 o 
  -1   0  14     3831.44     3946.12     84.43 o 
   0   0  14    24383.87    23644.70    564.57 o 
   1   0  14      302.75      342.16    217.90 o 
   2   0  14    30890.79    28732.77    715.57 o 
   3   0  14       15.01       36.72    299.41 o 
   4   0  14    14002.30    15501.40    412.39 o 
   5   0  14        0.37       30.13    630.83 o 
   6   0  14    10174.35    12013.96    724.98 o 
   7   0  14      169.05      199.61    597.87 o 
   8   0  14     1820.88     1525.28    133.70 o 
   9   0  14      270.30      276.81    288.11 o 
  10   0  14     5101.20     4889.38    194.90 o 
  11   0  14      194.52      247.62    299.41 o 
 -19   1  14       13.94      247.47    212.31 o 
 -18   1  14        4.23        9.51    516.80 o 
 -17   1  14       19.45      143.05    283.26 o 
 -16   1  14       94.56      228.44    300.94 o 
 -15   1  14      629.66      648.94     95.09 o 
 -14   1  14       53.16       94.22    122.33 o 
 -13   1  14      664.39      715.03    287.31 o 
 -12   1  14      142.47      200.26    293.25 o 
 -11   1  14      132.44      275.93    335.78 o 
 -10   1  14      132.13      226.18     83.67 o 
  -9   1  14     1900.22     1928.10    171.36 o 
  -8   1  14     5797.27     5480.50    167.75 o 
  -7   1  14      909.04      945.34     46.26 o 
  -6   1  14     3417.97     3431.17    179.16 o 
  -5   1  14       61.72      131.35     39.84 o 
  -4   1  14     2585.64     2224.99    125.18 o 
  -3   1  14        8.67      263.05    155.23 o 
  -2   1  14     2794.77     2692.97    103.62 o 
  -1   1  14      153.47      261.17     79.77 o 
   0   1  14     7303.29     6952.46    149.86 o 
   1   1  14      243.65      271.31     83.31 o 
   2   1  14      774.97      791.09     61.87 o 
   3   1  14      203.28      206.75     42.92 o 
   4   1  14      828.96      864.87    119.04 o 
   5   1  14       77.52      109.84     87.78 o 
   6   1  14       11.27      140.15    315.79 o 
   7   1  14       10.33       49.98    159.47 o 
   8   1  14      137.92      237.27    296.60 o 
   9   1  14       59.41      115.21    181.24 o 
  10   1  14      247.26      297.57     85.32 o 
  11   1  14        4.27       60.62    140.58 o 
 -18   2  14      162.19      333.30    233.68 o 
 -17   2  14     2325.86     2154.11    178.89 o 
 -16   2  14       28.13       89.32    280.36 o 
 -15   2  14     3873.78     3281.47     48.31 o 
 -14   2  14      191.46      109.89     53.52 o 
 -13   2  14      153.95      204.93    219.10 o 
 -12   2  14        5.16       74.26    317.61 o 
 -11   2  14       98.36       83.54     39.94 o 
 -10   2  14     4368.46     4139.73    319.83 o 
  -9   2  14      482.38      581.62     41.66 o 
  -8   2  14     5459.98     4898.83    392.87 o 
  -7   2  14     4704.03     4021.68    144.13 o 
  -6   2  14      230.71      214.81    268.77 o 
  -5   2  14     7244.07     7203.14    100.53 o 
  -4   2  14     2473.19     2755.04    173.53 o 
  -3   2  14     2879.23     2406.13    175.44 o 
  -2   2  14     1057.89      972.82    302.18 o 
  -1   2  14      512.22      811.82    145.14 o 
   0   2  14    19849.86    19050.50    224.19 o 
   1   2  14      110.42      143.12     53.24 o 
   2   2  14    10416.34     9813.10    683.64 o 
   3   2  14      225.61      367.48    109.61 o 
   4   2  14      728.29      824.65    301.77 o 
   5   2  14      102.42      198.12     95.14 o 
   6   2  14      209.62      179.07    280.65 o 
   7   2  14      421.44      418.45    371.81 o 
   8   2  14       82.57      379.44    208.72 o 
   9   2  14      179.48      308.94    183.92 o 
  10   2  14     1054.07      938.51    213.69 o 
  11   2  14       20.32       39.38     20.70 o 
 -18   3  14        7.40       10.66     41.90 o 
 -17   3  14      829.15      747.15    174.65 o 
 -16   3  14      449.65      472.27    132.32 o 
 -15   3  14     1159.49     1383.05    292.25 o 
 -14   3  14      515.97      677.00    352.07 o 
 -13   3  14       15.95      174.92    198.50 o 
 -12   3  14      663.24      729.65    250.81 o 
 -11   3  14     2946.40     3333.70    307.16 o 
 -10   3  14     2299.91     2221.54    149.69 o 
  -9   3  14       20.16       78.59    110.44 o 
  -8   3  14     2354.66     2372.79    112.32 o 
  -7   3  14     2133.75     2244.60    181.73 o 
  -6   3  14     1637.39     1610.52    213.89 o 
  -5   3  14     4065.13     4071.54    111.65 o 
  -4   3  14     2310.79     2345.23    237.21 o 
  -3   3  14     2565.30     2539.31    174.90 o 
  -2   3  14       11.99       64.94     52.14 o 
  -1   3  14        3.55       51.67     51.75 o 
   0   3  14       35.02       73.67    106.61 o 
   1   3  14      717.93      681.31    141.03 o 
   2   3  14    16584.26    17067.31    320.90 o 
   3   3  14       57.61       91.97     29.54 o 
   4   3  14     7618.63     7174.28    129.09 o 
   5   3  14      422.18      582.59    195.54 o 
   6   3  14       13.91      247.76    149.31 o 
   7   3  14      127.03      110.88     23.58 o 
   8   3  14        7.93      177.92    179.06 o 
   9   3  14     1601.88     1748.25    252.61 o 
  10   3  14      323.50      318.49     87.78 o 
 -17   4  14        5.53        1.86     41.43 o 
 -16   4  14       67.23       68.23     19.30 o 
 -15   4  14      528.86      398.40     41.02 o 
 -14   4  14     1695.24     1583.29    237.99 o 
 -13   4  14      109.88      224.49    373.04 o 
 -12   4  14       22.46       88.07    305.56 o 
 -11   4  14      641.57      949.84    192.00 o 
 -10   4  14       12.81      101.43    242.15 o 
  -9   4  14        4.42       48.47    129.39 o 
  -8   4  14      562.87      551.60     88.14 o 
  -7   4  14      527.70      699.13    113.97 o 
  -6   4  14      157.39      249.55     92.97 o 
  -5   4  14      538.88      519.64    139.61 o 
  -4   4  14      839.50     1199.15    207.80 o 
  -3   4  14     2003.54     2176.67    196.15 o 
  -2   4  14      147.43      162.24    121.43 o 
  -1   4  14     1856.16     2156.28    175.80 o 
   0   4  14     3351.51     3136.37    233.30 o 
   1   4  14       34.05      188.05     89.48 o 
   2   4  14        4.05      134.22    213.51 o 
   3   4  14      779.55     1320.15    176.45 o 
   4   4  14     3101.14     2940.03    135.90 o 
   5   4  14        0.41      159.95    175.74 o 
   6   4  14      546.96      421.35    123.94 o 
   7   4  14      657.59      755.31    285.82 o 
   8   4  14     1005.13      724.43     58.72 o 
   9   4  14       41.07      148.89    123.17 o 
  10   4  14      168.77      143.11     88.50 o 
 -16   5  14       12.85       64.92    181.66 o 
 -15   5  14      911.97      878.14     48.67 o 
 -14   5  14       18.39       77.71    283.74 o 
 -13   5  14      863.27      895.88    307.84 o 
 -12   5  14      383.70      352.52     38.17 o 
 -11   5  14       11.04       59.22     88.13 o 
 -10   5  14        2.45       46.83     58.31 o 
  -9   5  14     2377.94     2234.39    186.42 o 
  -8   5  14     3417.72     3696.51    220.36 o 
  -7   5  14      527.92      548.09     81.55 o 
  -6   5  14     2351.55     2108.92    235.38 o 
  -5   5  14      377.51      377.92    132.29 o 
  -4   5  14       26.37      137.36    200.72 o 
  -3   5  14     2754.24     2625.67    142.09 o 
  -2   5  14     1936.78     1986.07    164.19 o 
  -1   5  14        0.05       12.62     62.27 o 
   0   5  14     2196.86     2743.14    195.71 o 
   1   5  14      724.24     1040.67    157.86 o 
   2   5  14     2942.02     3099.78    226.59 o 
   3   5  14      133.46      121.31     87.07 o 
   4   5  14      809.78     1051.27    206.04 o 
   5   5  14        4.26      131.18    295.90 o 
   6   5  14      513.93      661.47    172.94 o 
   7   5  14       35.94      120.34    124.20 o 
   8   5  14       86.82      271.62    347.48 o 
   9   5  14      406.35      554.96    177.34 o 
 -15   6  14        0.12       57.21     86.68 o 
 -14   6  14     1138.32      878.53    437.61 o 
 -13   6  14       90.11      230.17    182.32 o 
 -12   6  14       29.56       87.00    205.79 o 
 -11   6  14     1267.83     1076.17    144.44 o 
 -10   6  14       33.93       51.24    165.86 o 
  -9   6  14     1163.53     1074.45    263.66 o 
  -8   6  14       18.08      228.69    307.81 o 
  -7   6  14      632.15      714.34    313.06 o 
  -6   6  14     1546.33     1539.83    156.72 o 
  -5   6  14        8.20      133.11     81.91 o 
  -4   6  14     1505.78     1653.13    346.99 o 
  -3   6  14      250.34      329.39    179.70 o 
  -2   6  14     1218.40     1225.71    388.74 o 
  -1   6  14      364.69      353.32     60.27 o 
   0   6  14       29.97      200.08    148.71 o 
   1   6  14      457.24      511.04     56.80 o 
   2   6  14       42.33      108.74    182.80 o 
   3   6  14     5404.69     4849.41    234.23 o 
   4   6  14        4.89       32.71    216.23 o 
   5   6  14      243.03      337.15     91.22 o 
   6   6  14       53.66      274.76    492.56 o 
   7   6  14       25.73       18.20    208.30 o 
 -13   7  14      430.28      308.44     99.07 o 
 -12   7  14      338.04      494.92    268.90 o 
 -11   7  14        1.84        4.97    210.68 o 
 -10   7  14      127.63      154.08    285.23 o 
  -9   7  14        0.26       69.68    164.30 o 
  -8   7  14      587.57      581.77    452.91 o 
  -7   7  14      695.88      739.83    105.31 o 
  -6   7  14      202.05      268.93    108.31 o 
  -5   7  14       46.29       92.89    126.29 o 
  -4   7  14       19.96       70.60    323.56 o 
  -3   7  14     2237.93     2429.06    154.15 o 
  -2   7  14     1988.58     1948.37    361.09 o 
  -1   7  14       33.28      116.67    441.09 o 
   0   7  14        0.51       79.84    256.66 o 
   1   7  14      514.97      435.34     35.78 o 
   2   7  14     2222.98     2120.54     82.10 o 
   3   7  14       68.68      137.28     55.75 o 
   4   7  14      346.51      486.89    391.04 o 
   5   7  14       32.47       63.97    317.71 o 
   6   7  14       10.94       82.66     34.84 o 
 -10   8  14      135.56      204.73    118.61 o 
  -9   8  14      170.33      276.17    349.42 o 
  -8   8  14     1048.99     1095.83    236.19 o 
  -7   8  14      967.22      961.75     21.66 o 
  -6   8  14      819.71     1393.47    238.57 o 
  -5   8  14     1587.97     1408.93    347.28 o 
  -4   8  14      477.33      499.10    388.74 o 
  -3   8  14     1679.26     1703.98    297.59 o 
  -2   8  14       16.22      293.11    369.00 o 
  -1   8  14      602.01      651.42    483.28 o 
   0   8  14       67.80      101.71    190.85 o 
   1   8  14      316.01      394.25    450.82 o 
   2   8  14      277.09      356.88     65.07 o 
   3   8  14     1980.54     2652.42    347.44 o 
  -5   9  14        4.76        4.71    466.51 o 
  -4   9  14        0.75      180.94    172.54 o 
  -3   9  14      570.61      543.58     75.09 o 
 -18   1  15       52.98       86.68     54.13 o 
 -17   1  15       43.29       89.41    239.56 o 
 -16   1  15      103.78      196.80     75.79 o 
 -15   1  15      728.12     1544.13    389.56 o 
 -14   1  15        4.90       39.73     54.25 o 
 -13   1  15     3864.09     4049.56    328.62 o 
 -12   1  15       43.01       79.67    115.76 o 
 -11   1  15     2284.37     1938.81    174.14 o 
 -10   1  15      129.55      154.89    203.13 o 
  -9   1  15    13287.71    10890.02    191.41 o 
  -8   1  15     1710.76     1848.51    135.90 o 
  -7   1  15      561.55      521.56     30.80 o 
  -6   1  15     5217.79     4702.98    176.62 o 
  -5   1  15      352.90      372.14     98.15 o 
  -4   1  15     5134.48     5455.58    151.03 o 
  -3   1  15      262.16      327.75     24.69 o 
  -2   1  15    23535.80    21764.10    221.47 o 
  -1   1  15      787.09     1182.26    149.71 o 
   0   1  15      205.28      365.19    102.31 o 
   1   1  15     1315.12     1441.37    165.69 o 
   2   1  15     1872.80     1774.76    164.45 o 
   3   1  15      103.46      314.09    297.37 o 
   4   1  15      409.19      611.01    190.07 o 
   5   1  15        0.39       20.29    106.00 o 
   6   1  15     7151.19     6992.73    413.15 o 
   7   1  15       24.58      227.47    165.57 o 
   8   1  15     5204.82     5127.35    281.24 o 
   9   1  15      123.76      231.55    119.65 o 
  10   1  15       78.14       95.09    427.35 o 
 -18   2  15      148.78      439.17    351.45 o 
 -17   2  15       24.77       56.23    118.16 o 
 -16   2  15      175.45      171.94    351.84 o 
 -15   2  15      432.20      387.60     76.67 o 
 -14   2  15     1052.30     1432.63    306.50 o 
 -13   2  15      150.70      190.17    179.48 o 
 -12   2  15      250.95      422.43    285.96 o 
 -11   2  15     1433.62     2322.57    295.17 o 
 -10   2  15     1305.35     1266.66    295.68 o 
  -9   2  15     1141.17     1463.66    292.90 o 
  -8   2  15      262.42      459.99    184.95 o 
  -7   2  15       80.63      164.25    116.09 o 
  -6   2  15      468.57      586.93     68.51 o 
  -5   2  15      331.68      328.68     47.23 o 
  -4   2  15     2432.09     2286.82    163.14 o 
  -3   2  15      730.25      722.45    270.45 o 
  -2   2  15     6255.97     6556.96    150.95 o 
  -1   2  15      659.92      642.90    216.26 o 
   0   2  15    10444.69     9435.08     91.33 o 
   1   2  15      209.23      280.38    106.06 o 
   2   2  15      315.15      511.10    158.04 o 
   3   2  15        3.04      150.90    263.04 o 
   4   2  15       68.74      248.01    183.30 o 
   5   2  15        7.37      130.64    133.15 o 
   6   2  15     1013.88     1113.37    301.65 o 
   7   2  15      796.49      951.34    212.93 o 
   8   2  15      833.74     1290.53    316.18 o 
   9   2  15       37.70      211.84    267.57 o 
  10   2  15      699.07      839.97    310.60 o 
 -18   3  15      136.23      181.42    109.08 o 
 -17   3  15        0.62      158.17    231.33 o 
 -16   3  15      112.43       60.41    166.18 o 
 -15   3  15       52.13      158.20    447.63 o 
 -14   3  15       13.98      201.22    159.73 o 
 -13   3  15     1464.54     1534.89    117.21 o 
 -12   3  15       41.27      211.07    313.52 o 
 -11   3  15      624.10      513.49    284.86 o 
 -10   3  15      152.38      143.35     48.99 o 
  -9   3  15      866.08     1404.91    250.10 o 
  -8   3  15     5896.61     5477.97    296.90 o 
  -7   3  15      254.79      227.73    106.05 o 
  -6   3  15     8041.65     7728.08    629.04 o 
  -5   3  15     2007.52     2317.15    171.17 o 
  -4   3  15     2201.39     2238.67    157.63 o 
  -3   3  15      283.83      416.44    235.68 o 
  -2   3  15      360.12      936.25    177.24 o 
  -1   3  15      165.10      255.46    106.19 o 
   0   3  15     1148.74     1323.01     75.00 o 
   1   3  15      312.88      277.72    175.58 o 
   2   3  15        6.00      168.72    288.69 o 
   3   3  15      172.75      159.29     60.99 o 
   4   3  15      929.11     1473.04    218.81 o 
   5   3  15      269.40      377.79    143.22 o 
   6   3  15     2920.22     2618.13    364.02 o 
   7   3  15      110.74      223.38    319.62 o 
   8   3  15     2529.39     2789.23    289.57 o 
   9   3  15      634.15      854.06    400.07 o 
  10   3  15       10.06       31.09    344.15 o 
 -17   4  15       64.54       72.98    326.94 o 
 -16   4  15        2.21        4.71    109.53 o 
 -15   4  15      320.88      335.63     82.89 o 
 -14   4  15        5.25      175.41    100.66 o 
 -13   4  15      304.23      256.18     67.22 o 
 -12   4  15      868.34      883.06     78.80 o 
 -11   4  15     5671.80     5157.81    191.08 o 
 -10   4  15      486.14      736.69    193.11 o 
  -9   4  15      732.82      768.19    163.05 o 
  -8   4  15       26.46      135.61     49.21 o 
  -7   4  15     1497.19     1385.09    191.80 o 
  -6   4  15     1716.13     2002.28    228.71 o 
  -5   4  15     1061.63     1078.74     89.94 o 
  -4   4  15     7169.02     6614.72    381.07 o 
  -3   4  15      554.20      582.46     91.31 o 
  -2   4  15      994.68     1108.18    218.89 o 
  -1   4  15     1395.07     1474.85    359.19 o 
   0   4  15     1659.77     1876.74    134.77 o 
   1   4  15        5.99      144.61     61.38 o 
   2   4  15      259.49      276.58     21.61 o 
   3   4  15      458.37      598.03    228.64 o 
   4   4  15      670.85      752.13     83.46 o 
   5   4  15      475.30      421.08    142.67 o 
   6   4  15     3023.89     2728.67    104.28 o 
   7   4  15      801.63      922.32    158.61 o 
   8   4  15     2176.08     2660.47    293.31 o 
   9   4  15        1.85      114.06    338.81 o 
 -16   5  15        4.35        6.18     75.32 o 
 -15   5  15        0.91       14.95     21.63 o 
 -14   5  15       34.33       57.73     54.08 o 
 -13   5  15      433.39      628.28    262.54 o 
 -12   5  15     1417.20     1662.71    227.76 o 
 -11   5  15      280.50      388.19    260.96 o 
 -10   5  15      179.37      241.13    309.19 o 
  -9   5  15     1103.36     1169.39    180.09 o 
  -8   5  15     1456.96     1513.55    287.49 o 
  -7   5  15       19.18       57.59    192.13 o 
  -6   5  15       42.96       31.69    264.55 o 
  -5   5  15     1985.40     2050.24    203.83 o 
  -4   5  15     1294.98     1554.69    377.55 o 
  -3   5  15     1715.24     1987.87    234.15 o 
  -2   5  15      130.06      123.86    219.96 o 
  -1   5  15     1021.81      974.96    202.74 o 
   0   5  15     3619.07     3768.68    135.71 o 
   1   5  15      163.73      235.30    136.74 o 
   2   5  15     3175.64     3001.79    132.99 o 
   3   5  15       63.25      207.53    133.69 o 
   4   5  15       20.07        7.64     63.64 o 
   5   5  15     1348.26     1300.95     48.01 o 
   6   5  15      118.96      207.71     66.24 o 
   7   5  15      263.33      324.27     92.85 o 
   8   5  15      306.62      378.48    503.46 o 
 -14   6  15      242.38      347.46     91.41 o 
 -13   6  15       53.31      347.23    266.66 o 
 -12   6  15       32.86       41.96     71.37 o 
 -11   6  15     1877.48     1926.40    179.63 o 
 -10   6  15      651.67      630.22    281.04 o 
  -9   6  15      131.65      150.66     53.65 o 
  -8   6  15       80.08      402.16    411.42 o 
  -7   6  15      972.40     1075.86    375.22 o 
  -6   6  15      838.37      881.28    116.34 o 
  -5   6  15      333.39      409.54     64.36 o 
  -4   6  15      457.74      527.54    127.58 o 
  -3   6  15      319.46      414.32    147.00 o 
  -2   6  15     3010.91     3106.32    167.44 o 
  -1   6  15      603.68      883.68    322.83 o 
   0   6  15     1075.39     1168.33     49.36 o 
   1   6  15      138.99      213.98     62.73 o 
   2   6  15       15.10      187.72     83.75 o 
   3   6  15      834.19      846.73    108.25 o 
   4   6  15      623.06      972.01    302.07 o 
   5   6  15     1232.10     1551.34    355.16 o 
   6   6  15      280.65      266.45    125.16 o 
   7   6  15       20.61      112.01    290.70 o 
 -12   7  15      541.79      360.86    233.50 o 
 -11   7  15      175.42      165.55    415.88 o 
 -10   7  15       11.65       41.99    116.49 o 
  -9   7  15      322.51      297.03    219.10 o 
  -8   7  15     2013.88     1969.63    150.17 o 
  -7   7  15      111.60      197.28    217.88 o 
  -6   7  15       16.70      103.28    206.49 o 
  -5   7  15     1038.12     1602.49    270.49 o 
  -4   7  15      255.12      474.34    422.35 o 
  -3   7  15      962.82     1430.34    310.30 o 
  -2   7  15     2502.86     2460.27     91.52 o 
  -1   7  15      728.17      776.10     84.48 o 
   0   7  15       12.46       15.77    256.61 o 
   1   7  15     1289.87     1246.55    194.63 o 
   2   7  15        8.38       37.30    291.41 o 
   3   7  15     1285.29     1361.65    119.60 o 
   4   7  15     1198.75     1373.52     92.46 o 
   5   7  15     1639.48     2346.43    463.44 o 
 -10   8  15      137.79      147.04     50.13 o 
  -9   8  15       71.23       91.42    325.42 o 
  -8   8  15       33.49       56.56    155.01 o 
  -7   8  15      833.35      792.78    312.02 o 
  -6   8  15     1541.13     1568.11    523.59 o 
  -5   8  15      334.44      535.67    298.41 o 
  -4   8  15       59.77      193.70    192.06 o 
  -3   8  15      309.27      346.57    145.00 o 
  -2   8  15       11.09       50.04     65.16 o 
  -1   8  15        4.37       57.43    476.42 o 
   0   8  15       23.99       40.80    187.88 o 
   1   8  15      239.79      271.38    218.27 o 
   2   8  15        6.76       13.63     54.08 o 
 -18   0  16       67.64       36.72    597.87 o 
 -17   0  16     3485.89     2883.92     29.19 o 
 -16   0  16       70.01      226.91    154.41 o 
 -15   0  16     1270.53     1371.81    194.90 o 
 -14   0  16      373.67      579.04    508.43 o 
 -13   0  16     2524.35     2134.46    453.82 o 
 -12   0  16     3798.73     4087.20    162.89 o 
 -11   0  16       51.39      322.95    330.48 o 
 -10   0  16    14984.01    15527.76    532.91 o 
  -9   0  16        5.64      314.10    269.94 o 
  -8   0  16     1677.90     1396.08    144.08 o 
  -7   0  16     8208.76     7389.33     69.42 o 
  -6   0  16       34.10      134.18    211.98 o 
  -5   0  16     1204.74     1095.60    348.37 o 
  -4   0  16      877.09      911.47     78.10 o 
  -3   0  16     7096.15     7313.40    103.74 o 
  -2   0  16        6.96      198.37    149.87 o 
  -1   0  16       14.57       59.70     42.95 o 
   0   0  16     7177.22     7304.41     80.97 o 
   1   0  16      265.46      499.95    353.07 o 
   2   0  16       49.57      165.71    143.11 o 
   3   0  16      713.00      810.66    220.32 o 
   4   0  16    11476.04    11426.45    401.09 o 
   5   0  16        0.06       12.24    209.96 o 
   6   0  16        0.87      309.76     75.32 o 
   7   0  16       24.33       54.61     21.66 o 
   8   0  16       88.50      612.00    205.25 o 
   9   0  16        9.45       39.54    431.22 o 
  10   0  16        7.37      375.67    642.13 o 
 -18   1  16       78.45       57.43     83.96 o 
 -17   1  16      571.08      567.21    272.31 o 
 -16   1  16        7.80       19.65    315.42 o 
 -15   1  16     1110.20     1743.63    373.46 o 
 -14   1  16      131.65      398.54    327.77 o 
 -13   1  16       67.93       55.55     54.14 o 
 -12   1  16       54.32       85.67     92.80 o 
 -11   1  16      136.02      127.65     41.81 o 
 -10   1  16        1.40       55.12    162.72 o 
  -9   1  16     1305.63     1696.48    185.82 o 
  -8   1  16      133.55      529.46    124.39 o 
  -7   1  16        8.25       29.59     73.70 o 
  -6   1  16      166.99      241.90    129.93 o 
  -5   1  16     2007.02     1999.31     87.54 o 
  -4   1  16      719.61      698.10     46.20 o 
  -3   1  16      141.48      238.25     39.35 o 
  -2   1  16     2363.00     2416.76    131.19 o 
  -1   1  16       31.81      199.09     58.64 o 
   0   1  16     6208.34     5614.28    208.13 o 
   1   1  16        1.87       51.28     67.69 o 
   2   1  16    18806.01    18090.07    637.89 o 
   3   1  16      228.70      363.49    113.58 o 
   4   1  16       10.11       50.92    139.90 o 
   5   1  16      500.80      635.60    245.34 o 
   6   1  16       50.70       76.83     57.43 o 
   7   1  16      108.70       94.51     31.74 o 
   8   1  16      203.57      300.62    390.51 o 
   9   1  16      372.58      560.54    456.76 o 
  10   1  16       79.97      133.95    204.61 o 
 -18   2  16       74.62      149.60    329.26 o 
 -17   2  16     1932.35     1929.13    364.81 o 
 -16   2  16      738.32      543.69     12.24 o 
 -15   2  16        0.18      149.99    106.16 o 
 -14   2  16     1479.79     1983.31    254.44 o 
 -13   2  16     2461.73     2454.62    108.79 o 
 -12   2  16      229.12      257.33    197.56 o 
 -11   2  16      107.40       95.19    101.53 o 
 -10   2  16      227.00      605.53    224.89 o 
  -9   2  16        5.86       65.93    205.90 o 
  -8   2  16      129.98      223.45     70.03 o 
  -7   2  16     6463.67     6310.03    140.35 o 
  -6   2  16     1244.89     1432.56    144.85 o 
  -5   2  16       70.08       57.08     27.60 o 
  -4   2  16      435.99      706.39    144.60 o 
  -3   2  16     4056.34     3862.77    186.69 o 
  -2   2  16     4278.25     4642.65    853.08 o 
  -1   2  16       90.08       90.16     18.89 o 
   0   2  16    16525.45    15402.39    136.31 o 
   1   2  16      901.89      947.17    272.32 o 
   2   2  16      792.15      887.52    184.27 o 
   3   2  16      120.34      142.20     58.36 o 
   4   2  16     8719.23     8286.33    217.00 o 
   5   2  16      269.94      481.46    229.74 o 
   6   2  16      296.84      214.05    244.80 o 
   7   2  16      353.69      339.24     75.16 o 
   8   2  16       48.80      262.46    358.52 o 
   9   2  16       19.20       54.63     54.36 o 
 -17   3  16        2.92       21.99    222.79 o 
 -16   3  16      599.24      984.84    417.10 o 
 -15   3  16     1864.37     1451.86    211.37 o 
 -14   3  16      271.22      461.02    256.61 o 
 -13   3  16       78.89       84.32    278.29 o 
 -12   3  16      430.00      471.55     86.81 o 
 -11   3  16       75.80      199.49     85.39 o 
 -10   3  16      222.54      316.04    109.47 o 
  -9   3  16      419.47      565.28    144.50 o 
  -8   3  16     4646.84     4511.04    189.94 o 
  -7   3  16      378.84      412.79    137.99 o 
  -6   3  16     1237.30     1589.37    130.62 o 
  -5   3  16     4639.69     4588.14    150.27 o 
  -4   3  16      497.61      538.55    119.14 o 
  -3   3  16      433.59      478.93     50.96 o 
  -2   3  16     3384.20     3375.77     47.05 o 
  -1   3  16      282.16      379.33    109.18 o 
   0   3  16      650.45      752.79     48.19 o 
   1   3  16      239.97      256.22     73.69 o 
   2   3  16     1268.95     1304.12    117.87 o 
   3   3  16      413.32      291.44     56.25 o 
   4   3  16      697.08      725.51     43.06 o 
   5   3  16      400.81      467.05     92.03 o 
   6   3  16     3715.34     4058.00    226.78 o 
   7   3  16        0.78      238.21    219.04 o 
   8   3  16      379.74      655.46    105.92 o 
   9   3  16       84.85      108.28    101.86 o 
 -16   4  16      139.30      660.17    338.52 o 
 -15   4  16      418.25      661.90    231.24 o 
 -14   4  16       27.18      215.42    150.94 o 
 -13   4  16      659.24      614.73    378.43 o 
 -12   4  16     1995.28     1763.83    168.14 o 
 -11   4  16      286.23      598.42    108.21 o 
 -10   4  16     1668.51     2105.41    174.51 o 
  -9   4  16      257.79      385.65    187.43 o 
  -8   4  16      899.18      686.14    151.41 o 
  -7   4  16       85.55       99.79    152.39 o 
  -6   4  16     2599.46     3033.23    396.50 o 
  -5   4  16      145.43      343.07    141.08 o 
  -4   4  16       83.27      320.76    147.72 o 
  -3   4  16      355.13      333.23    108.57 o 
  -2   4  16      904.57     1083.63    293.65 o 
  -1   4  16      423.13      510.19     92.81 o 
   0   4  16     2127.71     2242.97    120.27 o 
   1   4  16     1562.27     1585.02    151.54 o 
   2   4  16     1694.64     1842.85    124.07 o 
   3   4  16     1591.68     1447.63    140.80 o 
   4   4  16      741.24      792.90    308.24 o 
   5   4  16       20.85       28.44    153.67 o 
   6   4  16        5.41      166.42    146.71 o 
   7   4  16       99.63       85.50    191.55 o 
   8   4  16      124.00      328.45    357.83 o 
 -15   5  16     1449.29     1196.21    255.99 o 
 -14   5  16       18.07       20.73      9.41 o 
 -13   5  16        4.43       16.88    277.33 o 
 -12   5  16       91.07      196.79     62.34 o 
 -11   5  16      103.33      135.31    118.95 o 
 -10   5  16      746.97      779.80     85.61 o 
  -9   5  16      464.38      418.04    102.77 o 
  -8   5  16     2282.82     2298.81     87.26 o 
  -7   5  16      262.62      323.24    136.17 o 
  -6   5  16       83.07      176.20    167.56 o 
  -5   5  16     4661.25     4424.86    179.36 o 
  -4   5  16      527.31      632.02    162.58 o 
  -3   5  16      640.39      739.52    150.35 o 
  -2   5  16      127.69      176.97    222.87 o 
  -1   5  16       19.46       70.23    190.52 o 
   0   5  16     2072.59     1864.52    123.74 o 
   1   5  16        1.15       64.25     34.65 o 
   2   5  16     6441.99     6142.83    127.26 o 
   3   5  16      267.02      224.52     54.71 o 
   4   5  16      153.15      156.61    173.25 o 
   5   5  16       77.99      175.55    277.45 o 
   6   5  16      710.90      718.66     67.84 o 
   7   5  16      505.04      681.31    240.03 o 
 -14   6  16      492.00      483.02    116.45 o 
 -13   6  16        0.14      143.00    365.92 o 
 -12   6  16        8.64       13.67    202.92 o 
 -11   6  16      680.22      540.50     52.73 o 
 -10   6  16      144.66      223.08    142.64 o 
  -9   6  16      118.15      379.82    362.53 o 
  -8   6  16      260.69      315.28     54.44 o 
  -7   6  16      998.51     1408.18    416.59 o 
  -6   6  16      516.49      504.19     69.25 o 
  -5   6  16      692.54      637.51     28.90 o 
  -4   6  16       86.45      402.28    388.04 o 
  -3   6  16      372.04      462.88    289.27 o 
  -2   6  16     2049.15     2287.53    192.70 o 
  -1   6  16       17.85      172.93    382.30 o 
   0   6  16       57.51      171.66    165.85 o 
   1   6  16     2423.87     2154.96    337.09 o 
   2   6  16      441.76      666.43    230.17 o 
   3   6  16      718.23      722.14    152.21 o 
   4   6  16      121.87      245.64    130.05 o 
   5   6  16      628.94      702.93     74.35 o 
   6   6  16      422.30      627.44    471.52 o 
 -12   7  16      107.34      259.29    297.39 o 
 -11   7  16       62.52       99.27     42.83 o 
 -10   7  16      336.36      394.47     79.81 o 
  -9   7  16       96.89      166.22    197.16 o 
  -8   7  16      298.63      424.15    137.75 o 
  -7   7  16      157.71      333.60    230.18 o 
  -6   7  16      159.70      241.14    146.89 o 
  -5   7  16      650.35     1040.93    403.04 o 
  -4   7  16      188.40      163.77    180.59 o 
  -3   7  16      271.26      329.01    416.69 o 
  -2   7  16      551.12      771.24    230.11 o 
  -1   7  16      271.50      260.80    288.11 o 
   0   7  16     1042.24      903.52     88.07 o 
   1   7  16      914.09      998.24     71.82 o 
   2   7  16     1316.23     1141.23     72.53 o 
   3   7  16        2.45       86.48     94.51 o 
   4   7  16       59.59      110.61    206.14 o 
  -9   8  16       52.73       98.11     73.64 o 
  -8   8  16       15.63       49.72    436.42 o 
  -7   8  16      568.38      428.56    139.82 o 
  -6   8  16     1537.39     1552.16    141.25 o 
  -5   8  16      242.21      312.71    169.54 o 
  -4   8  16       36.73      142.09    374.36 o 
  -3   8  16       19.39       41.36    353.82 o 
  -2   8  16       67.11       74.38    132.80 o 
  -1   8  16      149.21      297.48    433.32 o 
   0   8  16        4.70       46.02    139.80 o 
 -18   1  17        3.64       37.58    300.58 o 
 -17   1  17      355.44      693.37    374.57 o 
 -16   1  17        4.88       55.85    379.67 o 
 -15   1  17      657.64      601.95     93.21 o 
 -14   1  17      167.84      386.29    251.95 o 
 -13   1  17        4.06       32.55    406.25 o 
 -12   1  17      147.90      386.58    316.79 o 
 -11   1  17     5895.98     5050.70    689.88 o 
 -10   1  17        2.27       39.29    228.41 o 
  -9   1  17     2512.79     2121.10    276.67 o 
  -8   1  17     2810.53     3467.25    275.45 o 
  -7   1  17     3174.47     2718.60    250.14 o 
  -6   1  17      383.65      438.35     62.28 o 
  -5   1  17      398.41      436.17     86.45 o 
  -4   1  17    15551.09    14155.03    210.50 o 
  -3   1  17      249.24      244.81      9.28 o 
  -2   1  17     2024.23     2114.85    287.24 o 
  -1   1  17     1599.42     1784.07    125.56 o 
   0   1  17     1133.28     1252.97    133.17 o 
   1   1  17        0.80       65.35    505.27 o 
   2   1  17        0.86      241.81    435.27 o 
   3   1  17      339.51      528.40     86.04 o 
   4   1  17      480.03      348.71    381.79 o 
   5   1  17        0.30       17.26     79.16 o 
   6   1  17     4015.60     3985.87    467.54 o 
   7   1  17       68.42       56.81    169.68 o 
   8   1  17      480.14      418.88    100.27 o 
   9   1  17        1.13       40.44    378.30 o 
 -17   2  17       14.09        5.81     22.13 o 
 -16   2  17        9.28      137.93    194.99 o 
 -15   2  17       57.04       93.51    403.31 o 
 -14   2  17        0.79      189.56    277.06 o 
 -13   2  17     1179.38     1424.14    192.06 o 
 -12   2  17     1157.48     1577.58    310.79 o 
 -11   2  17       34.30       55.11     53.80 o 
 -10   2  17     1636.26     1689.47    163.34 o 
  -9   2  17     3466.59     3484.39    204.74 o 
  -8   2  17        2.70       62.89    152.88 o 
  -7   2  17      115.02      175.14    138.40 o 
  -6   2  17     2976.53     3676.93    244.83 o 
  -5   2  17        7.06      111.91     46.11 o 
  -4   2  17      524.03      601.40     99.14 o 
  -3   2  17      228.97      211.19    117.81 o 
  -2   2  17     1832.30     2246.65    200.86 o 
  -1   2  17       94.52       87.20     31.75 o 
   0   2  17     1583.20     1408.76    120.81 o 
   1   2  17      817.86      759.05     70.66 o 
   2   2  17      633.44      681.78    118.44 o 
   3   2  17      356.65      272.33     95.57 o 
   4   2  17      105.81      213.36     62.88 o 
   5   2  17      274.49      523.31    349.62 o 
   6   2  17       64.48      164.54    297.52 o 
   7   2  17      264.59      264.15    314.06 o 
   8   2  17     2316.48     2829.64    265.76 o 
   9   2  17        6.01       78.41     31.43 o 
 -17   3  17       33.38       18.83     21.60 o 
 -16   3  17      112.59      172.66    377.66 o 
 -15   3  17      300.42      483.82    166.76 o 
 -14   3  17       24.53       65.03     82.06 o 
 -13   3  17       45.93       85.55     50.54 o 
 -12   3  17        9.01       60.94    196.11 o 
 -11   3  17     3034.09     2608.98    252.87 o 
 -10   3  17      784.15      969.74    189.28 o 
  -9   3  17       34.56       66.29    223.79 o 
  -8   3  17     1374.04     1639.19    253.21 o 
  -7   3  17      594.02      501.43     92.34 o 
  -6   3  17       72.93      113.33     75.25 o 
  -5   3  17     1413.18     1692.15    123.34 o 
  -4   3  17     3396.75     3490.43    306.21 o 
  -3   3  17      612.40      708.66    107.00 o 
  -2   3  17       85.84      484.61    258.95 o 
  -1   3  17      195.46      356.20     88.19 o 
   0   3  17      558.47      826.52    290.46 o 
   1   3  17        3.76      230.47    165.10 o 
   2   3  17       45.64      279.94    179.37 o 
   3   3  17      110.61       93.58     38.53 o 
   4   3  17      663.12     1042.16    197.59 o 
   5   3  17        2.18       28.67    156.51 o 
   6   3  17     1214.81     1293.67    349.53 o 
   7   3  17      357.81      276.01    149.47 o 
   8   3  17       98.17      302.98    388.90 o 
 -16   4  17      200.59      326.39    131.86 o 
 -15   4  17       21.41       43.36    187.32 o 
 -14   4  17      159.76      183.76     47.90 o 
 -13   4  17     1354.45     1207.76    125.00 o 
 -12   4  17      289.52      309.69     40.24 o 
 -11   4  17      320.26      407.74    303.80 o 
 -10   4  17       60.12      168.21    112.85 o 
  -9   4  17     3746.45     3626.25    293.92 o 
  -8   4  17       67.62      116.12     42.05 o 
  -7   4  17      809.59     1620.72    349.72 o 
  -6   4  17     2351.16     2549.51    226.62 o 
  -5   4  17        4.48       62.58    157.35 o 
  -4   4  17      340.77      521.66    119.91 o 
  -3   4  17      830.38      871.71     44.62 o 
  -2   4  17     9629.53     8481.87     96.20 o 
  -1   4  17      235.39      218.91     33.43 o 
   0   4  17     2238.79     2545.82    174.97 o 
   1   4  17      910.26      862.74     51.15 o 
   2   4  17       41.67       98.25    126.44 o 
   3   4  17      270.21      362.01    152.21 o 
   4   4  17     1370.92     1429.42    199.69 o 
   5   4  17      102.54      336.31    223.32 o 
   6   4  17       45.34      338.70    173.51 o 
   7   4  17       30.86       75.03    300.81 o 
 -15   5  17      255.71      294.11    168.86 o 
 -14   5  17      212.02      448.02    271.31 o 
 -13   5  17      359.34      312.80     73.38 o 
 -12   5  17      721.45      783.78    242.90 o 
 -11   5  17       11.48       10.83    419.16 o 
 -10   5  17      720.43      626.37    166.19 o 
  -9   5  17       44.55      145.12    249.48 o 
  -8   5  17     1454.16     2112.80    515.92 o 
  -7   5  17      228.56      194.60    210.00 o 
  -6   5  17      825.65      636.04    267.40 o 
  -5   5  17     2060.96     1656.36    189.25 o 
  -4   5  17      573.96      822.54    176.96 o 
  -3   5  17      168.65      181.62     48.84 o 
  -2   5  17      108.20      382.39    218.14 o 
  -1   5  17     1328.57     1825.61    197.58 o 
   0   5  17      294.24      291.09     44.67 o 
   1   5  17      412.19      415.46    147.02 o 
   2   5  17      378.26      532.51    169.78 o 
   3   5  17      367.76      366.42     57.30 o 
   4   5  17     1221.50     1244.03    128.43 o 
   5   5  17      309.28      400.12     79.77 o 
   6   5  17      499.82      650.00    233.93 o 
 -13   6  17      682.68      864.77    413.52 o 
 -12   6  17      148.58      243.28    120.99 o 
 -11   6  17      651.46      645.50     40.49 o 
 -10   6  17        7.25       52.52    109.36 o 
  -9   6  17      897.13     1373.93    359.29 o 
  -8   6  17      365.11      439.56    216.60 o 
  -7   6  17      539.11      649.15    339.62 o 
  -6   6  17     1497.32     1748.37    250.77 o 
  -5   6  17       33.28       90.20    158.40 o 
  -4   6  17        0.55       42.19    189.69 o 
  -3   6  17      293.66      524.69    372.70 o 
  -2   6  17     1230.05     1520.50    204.13 o 
  -1   6  17      256.92      325.16    151.55 o 
   0   6  17        2.01       59.54    109.20 o 
   1   6  17      395.74      483.98    208.56 o 
   2   6  17      229.29      269.70    210.23 o 
   3   6  17      298.27      405.56    110.01 o 
   4   6  17      470.96      430.83    151.19 o 
   5   6  17      399.41      389.47     43.47 o 
 -11   7  17      340.60      354.85     77.68 o 
 -10   7  17      471.00      586.50    253.89 o 
  -9   7  17       23.42       90.36    249.64 o 
  -8   7  17      733.31     1416.48    287.15 o 
  -7   7  17      194.43      165.22    489.97 o 
  -6   7  17       14.03       31.45    108.72 o 
  -5   7  17      970.23      875.44    199.13 o 
  -4   7  17       94.69      154.24    159.59 o 
  -3   7  17      125.94      153.43    201.49 o 
  -2   7  17      122.72      140.94    102.49 o 
  -1   7  17      847.02      805.58    485.97 o 
   0   7  17     1217.21     1136.68    333.65 o 
   1   7  17      366.91      560.76    228.90 o 
   2   7  17        5.19      142.52    177.97 o 
  -7   8  17      460.79      498.49    310.87 o 
  -6   8  17       97.78      127.83    129.81 o 
  -5   8  17       33.07       43.84    377.05 o 
  -4   8  17      644.47      798.81    320.38 o 
  -3   8  17      169.26      326.21    188.09 o 
  -2   8  17      163.61      264.57    304.59 o 
 -18   0  18        0.62        7.53    154.41 o 
 -17   0  18      955.02     1011.21    168.53 o 
 -16   0  18        2.99      202.43    675.08 o 
 -15   0  18      755.61      783.36    146.88 o 
 -14   0  18       32.19       33.90    231.62 o 
 -13   0  18     1248.66     1259.77    397.33 o 
 -12   0  18       97.97      981.08    603.52 o 
 -11   0  18     1455.01     2348.18    447.23 o 
 -10   0  18      191.45      953.77    454.76 o 
  -9   0  18     1699.78     1667.63    209.45 o 
  -8   0  18     3787.31     3424.78    259.39 o 
  -7   0  18      513.13      622.93     86.64 o 
  -6   0  18     5195.95     5179.50    272.20 o 
  -5   0  18     7002.71     7069.14    256.74 o 
  -4   0  18      182.40      514.11    196.78 o 
  -3   0  18      844.53      972.38    219.15 o 
  -2   0  18     5165.51     5824.32    537.62 o 
  -1   0  18     1109.55     1341.68    364.37 o 
   0   0  18     1115.76     1460.32    342.72 o 
   1   0  18      220.86      245.74     76.26 o 
   2   0  18     4165.16     4451.57    496.19 o 
   3   0  18      411.64      683.55    464.18 o 
   4   0  18      810.56     1282.37    203.37 o 
   5   0  18       25.58        1.88     21.66 o 
   6   0  18     1518.45     1679.70    130.87 o 
   7   0  18      119.93      110.16    708.97 o 
   8   0  18       32.31      207.14    220.32 o 
 -17   1  18       15.15      295.62    331.82 o 
 -16   1  18      160.64      221.67    208.81 o 
 -15   1  18      149.91      246.20    137.99 o 
 -14   1  18      133.69      172.38     85.81 o 
 -13   1  18      978.68     1101.07    275.43 o 
 -12   1  18      261.39      513.71    296.92 o 
 -11   1  18     1861.41     2320.28    270.67 o 
 -10   1  18      119.31      131.17     27.77 o 
  -9   1  18      632.14      653.23     71.80 o 
  -8   1  18      150.37      346.68    129.32 o 
  -7   1  18      444.80      466.84     59.66 o 
  -6   1  18     1600.54     1651.52    136.49 o 
  -5   1  18       70.29      230.83     58.10 o 
  -4   1  18     1655.05     2076.84    178.42 o 
  -3   1  18      530.07      546.85     71.78 o 
  -2   1  18       69.71      149.33     84.65 o 
  -1   1  18        0.10        0.88     57.75 o 
   0   1  18       25.76       77.39     51.31 o 
   1   1  18      144.15      385.61    335.42 o 
   2   1  18      644.91      639.65    281.52 o 
   3   1  18       55.72       87.60    361.90 o 
   4   1  18     2268.06     2201.88    239.61 o 
   5   1  18        0.16       60.61     65.29 o 
   6   1  18      710.08      654.63     18.75 o 
   7   1  18        1.27        0.38    266.25 o 
   8   1  18      301.56      530.18    246.17 o 
 -17   2  18      877.65      900.78    351.19 o 
 -16   2  18       83.75      249.66    416.64 o 
 -15   2  18     1204.94     1337.77    289.11 o 
 -14   2  18      150.70      210.43     20.69 o 
 -13   2  18     1475.57     1098.63    384.84 o 
 -12   2  18     1894.98     1644.39    118.53 o 
 -11   2  18      592.42      712.21    113.97 o 
 -10   2  18      578.66      690.87    200.44 o 
  -9   2  18        1.57       96.08    142.05 o 
  -8   2  18       69.04       76.23     59.89 o 
  -7   2  18      381.85      588.07    159.08 o 
  -6   2  18      158.74      187.70    100.47 o 
  -5   2  18     2430.72     2660.69    135.57 o 
  -4   2  18     1020.78     1206.35    100.40 o 
  -3   2  18     1444.96     1382.86     34.18 o 
  -2   2  18      728.86     1054.43    131.01 o 
  -1   2  18      451.30      440.99     84.70 o 
   0   2  18        3.49       11.64    257.86 o 
   1   2  18      282.13      551.95    292.13 o 
   2   2  18    12723.72    10632.16    412.39 o 
   3   2  18        0.80       81.57    475.54 o 
   4   2  18     4340.19     4063.43    201.59 o 
   5   2  18        2.51       31.62    161.69 o 
   6   2  18        9.32      203.01    213.40 o 
   7   2  18        5.51       19.35    437.57 o 
   8   2  18        0.76        9.56    173.24 o 
 -17   3  18     1017.11      785.09    193.18 o 
 -16   3  18       49.49       56.49     76.67 o 
 -15   3  18     1553.20     1550.33    356.49 o 
 -14   3  18      458.69      490.90    101.82 o 
 -13   3  18      113.07      131.13     35.00 o 
 -12   3  18      417.23      520.07     51.70 o 
 -11   3  18      135.47      140.58    301.72 o 
 -10   3  18     2332.89     1985.32     48.47 o 
  -9   3  18       85.38      137.33     51.73 o 
  -8   3  18     2785.95     3058.86    311.78 o 
  -7   3  18     2255.35     1788.29    431.34 o 
  -6   3  18      106.27      226.15     90.24 o 
  -5   3  18     2018.88     2442.75    162.61 o 
  -4   3  18     1160.66     1151.50     79.42 o 
  -3   3  18     1023.90     1007.57     23.08 o 
  -2   3  18      251.29      229.48     51.69 o 
  -1   3  18       40.42       53.75     81.42 o 
   0   3  18     6589.59     6086.40    206.61 o 
   1   3  18       38.14      299.96    290.00 o 
   2   3  18      881.28      868.19     64.99 o 
   3   3  18      771.72      706.31    267.98 o 
   4   3  18     1033.99     1128.38    199.43 o 
   5   3  18       53.60      259.43    275.99 o 
   6   3  18     1280.10     1252.75    138.41 o 
   7   3  18        1.01       67.00    191.37 o 
 -16   4  18      696.93     1136.02    283.09 o 
 -15   4  18      128.20      173.98     73.85 o 
 -14   4  18       27.81       32.36     53.20 o 
 -13   4  18     1377.57     2051.95    329.28 o 
 -12   4  18      886.66      989.53    163.56 o 
 -11   4  18       90.44       76.39    252.04 o 
 -10   4  18        0.56        4.08    306.70 o 
  -9   4  18        3.93      164.27    100.67 o 
  -8   4  18       16.89        5.43     87.84 o 
  -7   4  18       47.89      194.72    163.02 o 
  -6   4  18       41.22       77.78    215.47 o 
  -5   4  18      543.93      693.47    156.78 o 
  -4   4  18     1844.47     1723.19    112.47 o 
  -3   4  18       84.54      118.48    134.74 o 
  -2   4  18     3584.58     3523.83    102.97 o 
  -1   4  18      433.77      566.11    189.95 o 
   0   4  18       97.04      192.24    190.84 o 
   1   4  18     2313.59     2229.25     44.85 o 
   2   4  18     1006.20     1137.23    247.33 o 
   3   4  18        7.86       14.77      9.14 o 
   4   4  18        1.45       85.86    107.87 o 
   5   4  18      871.66      781.61     80.97 o 
   6   4  18      173.80      178.44    424.14 o 
 -14   5  18       58.53       72.10     81.61 o 
 -13   5  18      698.67      589.86    130.60 o 
 -12   5  18        2.04       75.97    284.15 o 
 -11   5  18       98.41      156.70    216.95 o 
 -10   5  18      309.79      429.49    164.59 o 
  -9   5  18      176.36      225.66    172.18 o 
  -8   5  18      184.82      277.33    234.50 o 
  -7   5  18     1006.94     1674.33    313.17 o 
  -6   5  18     1773.20     1929.92    103.76 o 
  -5   5  18     1268.78     1187.75    105.32 o 
  -4   5  18      116.44      136.06     98.20 o 
  -3   5  18      356.15      436.18     92.20 o 
  -2   5  18       17.46      371.68    247.25 o 
  -1   5  18     1473.01     1665.08    224.57 o 
   0   5  18     3368.53     3124.37    126.55 o 
   1   5  18      382.32      541.82    194.40 o 
   2   5  18      373.51      389.67    148.57 o 
   3   5  18      424.58      583.89    103.31 o 
   4   5  18      696.23      718.37     54.00 o 
   5   5  18      248.75      366.19    206.00 o 
 -13   6  18       39.59       84.17    260.81 o 
 -12   6  18      253.96      255.11    456.96 o 
 -11   6  18       28.15       58.90     29.19 o 
 -10   6  18        4.50      180.78    328.96 o 
  -9   6  18      987.37      846.06    248.25 o 
  -8   6  18      427.22      479.87     97.88 o 
  -7   6  18     1173.35     1095.32     34.84 o 
  -6   6  18      711.50     1120.83    504.19 o 
  -5   6  18        2.18      188.44    119.65 o 
  -4   6  18      399.01      398.18     57.43 o 
  -3   6  18        0.02      148.31    190.76 o 
  -2   6  18      877.33      927.96    175.55 o 
  -1   6  18      533.06      815.92    219.01 o 
   0   6  18      311.00      307.69     93.83 o 
   1   6  18     1362.88     1528.78    158.53 o 
   2   6  18       88.18      258.08    214.22 o 
   3   6  18        0.92        9.82    276.28 o 
 -10   7  18      536.76      659.99    260.89 o 
  -9   7  18       19.94       31.64     28.25 o 
  -8   7  18       13.31       36.02    210.84 o 
  -7   7  18      265.21      376.99    128.70 o 
  -6   7  18      151.71      178.90    138.82 o 
  -5   7  18      955.52      927.86    445.53 o 
  -4   7  18       52.92       43.65     21.53 o 
  -3   7  18       31.59      142.17    175.01 o 
  -2   7  18      183.09      239.03     86.05 o 
  -1   7  18      327.70      491.71    328.70 o 
   0   7  18     1053.48     1082.18    345.58 o 
   1   7  18       11.75       23.87     52.07 o 
 -17   1  19       45.13       75.47     72.97 o 
 -16   1  19       70.84      139.74    464.75 o 
 -15   1  19      514.83      827.71    457.13 o 
 -14   1  19       85.28      214.95    102.48 o 
 -13   1  19      519.65      979.31    218.01 o 
 -12   1  19        8.01      216.35    341.67 o 
 -11   1  19     2081.18     2378.89    156.05 o 
 -10   1  19      118.69      193.40    145.71 o 
  -9   1  19      354.77      547.01    222.19 o 
  -8   1  19      544.68      582.65     56.26 o 
  -7   1  19     5168.74     4383.38    120.66 o 
  -6   1  19     1802.54     1574.08    196.26 o 
  -5   1  19      590.18      660.10    120.73 o 
  -4   1  19     1198.13     1225.47    142.52 o 
  -3   1  19       79.64      121.80     43.13 o 
  -2   1  19     1612.74     1642.67    122.66 o 
  -1   1  19      428.63      445.92    131.43 o 
   0   1  19     6430.50     6555.85    475.15 o 
   1   1  19      349.72      401.52    149.91 o 
   2   1  19      114.85      748.39    184.28 o 
   3   1  19      331.45      310.71     62.01 o 
   4   1  19      667.36      826.54    258.04 o 
   5   1  19      159.88      174.56    245.98 o 
   6   1  19      323.38      344.28    141.41 o 
   7   1  19        0.01       87.63    233.25 o 
 -17   2  19       16.71       81.14    140.99 o 
 -16   2  19        7.18        7.26     87.30 o 
 -15   2  19      117.45      192.40    271.61 o 
 -14   2  19       40.99      147.02    281.54 o 
 -13   2  19      948.49      899.83    105.94 o 
 -12   2  19      376.79      326.28     83.10 o 
 -11   2  19      560.99      496.27    280.27 o 
 -10   2  19       26.92      159.12     92.65 o 
  -9   2  19     2377.54     2769.58    304.47 o 
  -8   2  19       38.10      145.98    159.89 o 
  -7   2  19      296.10      280.64    193.75 o 
  -6   2  19      176.42      193.00     23.10 o 
  -5   2  19       26.78       80.03     50.01 o 
  -4   2  19      427.43      587.07    162.46 o 
  -3   2  19      635.21      933.25    274.81 o 
  -2   2  19      935.45      906.90     57.46 o 
  -1   2  19      213.03      201.94     84.67 o 
   0   2  19       92.24      186.48     41.87 o 
   1   2  19      864.25     1396.40    191.91 o 
   2   2  19      524.73      552.23     63.55 o 
   3   2  19        2.24       71.19    304.97 o 
   4   2  19      119.11      276.36     97.05 o 
   5   2  19       21.39       58.39    332.81 o 
   6   2  19     1064.36     1596.56    457.77 o 
   7   2  19        0.04        0.00    161.82 o 
 -16   3  19       12.17       18.83      9.39 o 
 -15   3  19      111.31       69.85     84.30 o 
 -14   3  19        1.61       18.66    169.27 o 
 -13   3  19     1029.16     1516.51    251.44 o 
 -12   3  19       54.65      102.23     53.85 o 
 -11   3  19     1900.79     1719.79    274.00 o 
 -10   3  19      369.82      407.11    212.81 o 
  -9   3  19      320.09      381.53    148.98 o 
  -8   3  19       32.39      222.81    318.24 o 
  -7   3  19     1575.93     1314.19    118.33 o 
  -6   3  19     3088.23     3090.35     92.07 o 
  -5   3  19       65.10      272.18    143.71 o 
  -4   3  19     3257.62     3153.71    119.09 o 
  -3   3  19      784.42      842.64     45.54 o 
  -2   3  19      277.59      371.40     73.24 o 
  -1   3  19      122.91      152.03     46.40 o 
   0   3  19      185.96      196.06     68.17 o 
   1   3  19      292.86      372.67    139.49 o 
   2   3  19      502.82      768.79    351.37 o 
   3   3  19      238.51      246.67    331.59 o 
   4   3  19      576.25      643.24    201.17 o 
   5   3  19       70.84      121.92    124.75 o 
   6   3  19        3.87       32.69     62.14 o 
 -15   4  19        1.20       46.99    113.94 o 
 -14   4  19        1.68       57.10    350.06 o 
 -13   4  19      992.27     1313.04    100.21 o 
 -12   4  19      344.83      516.47     49.45 o 
 -11   4  19      556.87     1076.01    245.70 o 
 -10   4  19       12.15       34.41    329.12 o 
  -9   4  19     1918.07     1876.56    202.11 o 
  -8   4  19      145.22      142.21     21.58 o 
  -7   4  19       24.94       53.14     45.66 o 
  -6   4  19      582.36      484.51     67.33 o 
  -5   4  19        6.25      160.44    334.41 o 
  -4   4  19     1076.11      995.71    176.11 o 
  -3   4  19      374.63      389.59     91.30 o 
  -2   4  19     4535.57     3906.10    311.98 o 
  -1   4  19     1021.72     1125.21    248.40 o 
   0   4  19      439.98      490.09     73.60 o 
   1   4  19     1126.91     1469.65    129.92 o 
   2   4  19      891.53      832.06     61.50 o 
   3   4  19      207.21      193.93     31.85 o 
   4   4  19      132.94      224.68    237.40 o 
   5   4  19       43.49       67.42    508.80 o 
 -14   5  19        3.63        0.94    106.27 o 
 -13   5  19      106.93      142.99     30.13 o 
 -12   5  19      165.56      181.10    352.48 o 
 -11   5  19      258.07      421.47    375.06 o 
 -10   5  19     2024.41     1849.57    376.68 o 
  -9   5  19      404.75      401.38    120.99 o 
  -8   5  19      631.31     1396.35    338.18 o 
  -7   5  19     1163.81     1466.76    297.52 o 
  -6   5  19      975.68     1014.37    435.68 o 
  -5   5  19      494.70      541.21    244.35 o 
  -4   5  19      279.28      329.22    210.56 o 
  -3   5  19      328.37      371.71    107.68 o 
  -2   5  19      181.51      264.84    107.99 o 
  -1   5  19      994.62      871.20     70.72 o 
   0   5  19       73.28      147.45    171.94 o 
   1   5  19       17.36       83.99     39.90 o 
   2   5  19      602.38      539.67    116.01 o 
   3   5  19      159.08      192.99     42.78 o 
   4   5  19      874.19      926.99    160.93 o 
 -12   6  19       35.11      295.90    236.36 o 
 -11   6  19      193.72      524.04    470.13 o 
 -10   6  19       31.06      182.66    266.96 o 
  -9   6  19     1333.57     1683.47    285.61 o 
  -8   6  19      370.96      464.43    105.15 o 
  -7   6  19       10.64      165.84    361.48 o 
  -6   6  19        8.04       45.45    140.99 o 
  -5   6  19      185.74      239.02    207.33 o 
  -4   6  19     1262.38     1866.82    342.37 o 
  -3   6  19       31.22      100.08     62.88 o 
  -2   6  19     1155.33     1694.91    173.73 o 
  -1   6  19       18.38       99.00    230.54 o 
   0   6  19       13.46      162.21    208.45 o 
   1   6  19      257.78      301.78    131.29 o 
   2   6  19       57.72      123.15    132.56 o 
  -9   7  19       51.01       61.25    195.25 o 
  -8   7  19       59.54       59.35    109.80 o 
  -7   7  19        6.45      201.58    146.86 o 
  -6   7  19      548.59      472.17    117.08 o 
  -5   7  19       11.19       80.02    433.94 o 
  -4   7  19        4.08      252.71    239.42 o 
  -3   7  19      893.98      767.80    160.38 o 
  -2   7  19      754.72      692.26     83.21 o 
  -1   7  19      415.51      324.86    146.35 o 
 -17   0  20      266.04      423.69    408.63 o 
 -16   0  20       66.14       41.43    265.51 o 
 -15   0  20     3125.00     3328.32    489.60 o 
 -14   0  20       36.14      200.55    154.41 o 
 -13   0  20       19.07      157.24    132.76 o 
 -12   0  20      130.33       72.50    299.41 o 
 -11   0  20     2226.19     2021.47    435.93 o 
 -10   0  20      201.85      363.89    122.37 o 
  -9   0  20     1782.29     1768.66     85.77 o 
  -8   0  20     4546.39     3515.32     84.30 o 
  -7   0  20      672.77      681.57    159.88 o 
  -6   0  20      134.49      964.95    265.70 o 
  -5   0  20     2636.02     3140.10    340.00 o 
  -4   0  20       23.47       40.49    354.02 o 
  -3   0  20       45.85       87.56    653.42 o 
  -2   0  20      114.40      204.31    321.06 o 
  -1   0  20     2047.41     2526.13    483.95 o 
   0   0  20     4022.47     3734.12    198.66 o 
   1   0  20       58.07      136.52    683.55 o 
   2   0  20     8888.67     9172.42    738.16 o 
   3   0  20        0.76        0.94    708.97 o 
   4   0  20       32.15       24.48    144.05 o 
   5   0  20      122.66      242.92    597.87 o 
   6   0  20     1572.13     1627.91    127.11 o 
 -17   1  20      439.08      419.27    119.34 o 
 -16   1  20       33.53      188.29    411.54 o 
 -15   1  20       15.27       16.73     94.10 o 
 -14   1  20       54.31      247.39    313.39 o 
 -13   1  20      159.12      126.02    200.10 o 
 -12   1  20      163.08      263.28    181.80 o 
 -11   1  20      483.87      851.62    237.79 o 
 -10   1  20     2084.65     2404.08    153.93 o 
  -9   1  20        0.73       14.75     61.99 o 
  -8   1  20      613.13      620.36     44.07 o 
  -7   1  20     1281.28     1119.85    216.54 o 
  -6   1  20       77.76       76.73     51.61 o 
  -5   1  20       23.57       76.63     37.98 o 
  -4   1  20     1989.62     2113.75     94.09 o 
  -3   1  20      109.47      139.91     78.69 o 
  -2   1  20     2285.08     2472.79    381.01 o 
  -1   1  20        0.79       10.05    224.56 o 
   0   1  20     1047.11     1721.51    276.29 o 
   1   1  20       31.58       98.13    190.05 o 
   2   1  20        9.08       95.19    100.74 o 
   3   1  20        2.86       63.98    245.98 o 
   4   1  20     1312.66     1138.28    176.72 o 
   5   1  20       45.36      115.89    151.77 o 
   6   1  20      374.13      726.80    418.04 o 
 -16   2  20      130.85      226.15    318.37 o 
 -15   2  20     2108.83     1460.92    497.60 o 
 -14   2  20      598.41      585.14     97.76 o 
 -13   2  20      105.49      342.43    244.68 o 
 -12   2  20     1086.73     1710.02    368.16 o 
 -11   2  20      245.14      439.15    147.99 o 
 -10   2  20        2.01       57.84    129.92 o 
  -9   2  20       56.14       80.04     15.27 o 
  -8   2  20      607.48      589.63     55.62 o 
  -7   2  20      444.84      606.36    125.84 o 
  -6   2  20        3.03      108.27     50.15 o 
  -5   2  20     1232.14     1100.95    142.74 o 
  -4   2  20        1.95       20.00     78.77 o 
  -3   2  20        2.52       65.35    123.50 o 
  -2   2  20      836.01      859.56     21.63 o 
  -1   2  20     1672.79     2385.17    384.97 o 
   0   2  20      513.19      819.85    217.02 o 
   1   2  20        6.47       66.50    369.47 o 
   2   2  20      953.26      824.57    197.72 o 
   3   2  20      114.41      311.90    187.24 o 
   4   2  20      779.67      924.02    314.31 o 
   5   2  20      129.89      416.97    390.43 o 
   6   2  20     1166.77     1066.95    208.88 o 
 -16   3  20       23.55      119.21     86.40 o 
 -15   3  20       86.59      114.38     38.52 o 
 -14   3  20       91.89      208.56    111.30 o 
 -13   3  20     1578.60     1867.72    193.03 o 
 -12   3  20       15.24       16.04      9.41 o 
 -11   3  20        2.86       17.14    223.62 o 
 -10   3  20       89.53      314.99    199.64 o 
  -9   3  20       45.60       73.12     22.13 o 
  -8   3  20      519.11      549.82    196.89 o 
  -7   3  20     2090.70     2138.03    148.73 o 
  -6   3  20     2802.76     2492.54     71.19 o 
  -5   3  20        5.57        5.88     12.77 o 
  -4   3  20      783.61     1386.55    192.61 o 
  -3   3  20     1739.52     1830.91    125.79 o 
  -2   3  20      985.65     1041.96    140.46 o 
  -1   3  20      194.59      540.51    248.31 o 
   0   3  20     5516.98     5398.28    328.56 o 
   1   3  20      208.76      367.67    193.12 o 
   2   3  20        5.66       47.57    324.23 o 
   3   3  20      446.53      617.87    317.97 o 
   4   3  20      849.74      892.02     98.05 o 
   5   3  20       10.42      157.32    178.48 o 
 -15   4  20       58.36      268.84    184.21 o 
 -14   4  20       99.91      114.49     48.91 o 
 -13   4  20       48.58       73.00    168.56 o 
 -12   4  20       23.82      186.53    149.53 o 
 -11   4  20      356.73      392.07    155.28 o 
 -10   4  20      568.82      723.67    268.30 o 
  -9   4  20      274.85      501.90     72.38 o 
  -8   4  20      145.17      266.46    107.47 o 
  -7   4  20      180.67      298.83    162.60 o 
  -6   4  20       32.96       71.89     84.92 o 
  -5   4  20      349.01      375.60     42.52 o 
  -4   4  20      751.90      527.89    174.46 o 
  -3   4  20      311.76      208.76     25.76 o 
  -2   4  20      232.07      400.29    193.78 o 
  -1   4  20     1378.98     1276.89    112.81 o 
   0   4  20     2433.93     2893.69    177.02 o 
   1   4  20       91.35      118.56     31.09 o 
   2   4  20     1545.64     1484.69    188.12 o 
   3   4  20      136.55      298.67    128.08 o 
   4   4  20       87.78      339.69    337.19 o 
 -13   5  20      584.04     1003.89    192.21 o 
 -12   5  20      559.13      598.86    256.46 o 
 -11   5  20       15.49       21.66    107.23 o 
 -10   5  20      601.58      522.37     30.60 o 
  -9   5  20       25.68      162.88    127.57 o 
  -8   5  20      103.82      299.31    269.91 o 
  -7   5  20     1551.11     1528.12    137.45 o 
  -6   5  20      548.20      622.20    211.11 o 
  -5   5  20        8.68       38.90     48.88 o 
  -4   5  20       50.61      118.63    239.58 o 
  -3   5  20      675.10      619.39     83.06 o 
  -2   5  20      350.09      492.28    273.39 o 
  -1   5  20       89.92       70.90     24.92 o 
   0   5  20      407.97      393.63     21.43 o 
   1   5  20       13.13      226.62    179.28 o 
   2   5  20      417.78      477.53    385.40 o 
   3   5  20       24.29       75.68    153.72 o 
 -11   6  20        2.04       51.61    247.33 o 
 -10   6  20      130.09      179.66    210.07 o 
  -9   6  20      198.35      186.14    378.85 o 
  -8   6  20      834.94      781.44    217.73 o 
  -7   6  20        2.88       80.04    149.83 o 
  -6   6  20       18.12       39.14    236.92 o 
  -5   6  20      573.12      727.25    319.58 o 
  -4   6  20      958.13     1052.87    281.94 o 
  -3   6  20      202.22      346.58    175.88 o 
  -2   6  20      112.14      127.31    341.88 o 
  -1   6  20      313.50      332.31    106.29 o 
   0   6  20      528.08      526.94    205.10 o 
 -16   1  21        3.38       85.59    219.10 o 
 -15   1  21       37.82       65.07    258.12 o 
 -14   1  21       28.52       72.80    200.80 o 
 -13   1  21      774.67      968.72    146.88 o 
 -12   1  21       89.62      109.41     10.24 o 
 -11   1  21       36.09       64.92    107.88 o 
 -10   1  21       40.30       22.26     62.04 o 
  -9   1  21     4128.66     3564.58     99.48 o 
  -8   1  21      197.40      213.14     70.35 o 
  -7   1  21      503.72      958.55    160.22 o 
  -6   1  21     1285.77     1434.59    160.18 o 
  -5   1  21     1561.74     1523.19     88.15 o 
  -4   1  21       54.99      116.54     37.51 o 
  -3   1  21      124.56       91.68    144.31 o 
  -2   1  21     3945.14     4060.54    291.40 o 
  -1   1  21      211.93      375.31    315.74 o 
   0   1  21      928.52      726.73    185.42 o 
   1   1  21      738.31      770.48    115.95 o 
   2   1  21       82.99      167.69    359.60 o 
   3   1  21        0.91        0.00    157.88 o 
   4   1  21        6.68      226.23    156.50 o 
   5   1  21       65.27      196.76    384.46 o 
 -16   2  21       16.19        5.65    239.40 o 
 -15   2  21       56.83      128.65    112.51 o 
 -14   2  21       27.74       11.30    215.86 o 
 -13   2  21       17.70       22.46     28.22 o 
 -12   2  21       83.13       58.76     21.66 o 
 -11   2  21     1837.91     1511.28    122.70 o 
 -10   2  21      298.76      303.50    403.79 o 
  -9   2  21      321.18      457.58    209.27 o 
  -8   2  21      100.23      308.24    216.99 o 
  -7   2  21      236.08      234.07    221.62 o 
  -6   2  21        2.51       77.74    119.67 o 
  -5   2  21       88.94       97.25     41.23 o 
  -4   2  21     1759.24     1901.24    107.45 o 
  -3   2  21        0.54       48.90     19.08 o 
  -2   2  21      167.88      359.90    331.43 o 
  -1   2  21      777.20      787.65     60.73 o 
   0   2  21      314.59      487.12    284.35 o 
   1   2  21       91.82      249.94    260.89 o 
   2   2  21        9.09       44.80     54.20 o 
   3   2  21      103.03      178.78    198.65 o 
   4   2  21       13.88      175.05    142.94 o 
   5   2  21       21.26       10.36    159.07 o 
 -15   3  21        3.70       68.71     30.04 o 
 -14   3  21        4.12       17.30    306.10 o 
 -13   3  21      381.80      367.81     61.33 o 
 -12   3  21       66.33      137.53    282.99 o 
 -11   3  21       42.61       59.93    380.18 o 
 -10   3  21      295.52      507.18    193.93 o 
  -9   3  21     1925.87     1782.94    311.40 o 
  -8   3  21      390.80      674.60    133.49 o 
  -7   3  21      877.47     1053.69    117.81 o 
  -6   3  21      629.64      816.10    259.03 o 
  -5   3  21       65.28      180.70     88.92 o 
  -4   3  21      310.41      448.08    144.98 o 
  -3   3  21      256.42      298.88     80.45 o 
  -2   3  21     4009.08     3694.71    188.91 o 
  -1   3  21       26.91      376.46    283.25 o 
   0   3  21       97.13      728.05    388.29 o 
   1   3  21      207.35      284.37    112.04 o 
   2   3  21      879.92      839.69    134.17 o 
   3   3  21        9.62      132.76    318.59 o 
   4   3  21       95.64      166.73     73.90 o 
 -14   4  21      403.74      466.32     85.46 o 
 -13   4  21      172.11      184.54     53.97 o 
 -12   4  21      120.77      185.64    119.65 o 
 -11   4  21     1761.08     1500.72    112.34 o 
 -10   4  21       25.76       60.59     31.50 o 
  -9   4  21      218.64      344.07    228.77 o 
  -8   4  21        1.55       45.65    415.88 o 
  -7   4  21      580.40      852.00    283.46 o 
  -6   4  21       11.72       44.25    181.80 o 
  -5   4  21      119.12      187.62     42.72 o 
  -4   4  21     1353.49     1326.23    358.50 o 
  -3   4  21       68.08      150.09     70.15 o 
  -2   4  21      648.18      996.78    224.55 o 
  -1   4  21     1269.39     1507.27    114.40 o 
   0   4  21     1384.52     1254.86    108.01 o 
   1   4  21      134.95      221.50    392.47 o 
   2   4  21       22.28      246.96    206.41 o 
   3   4  21        4.17      192.28    480.59 o 
 -12   5  21      292.79      375.09    237.04 o 
 -11   5  21        1.12      154.50    181.66 o 
 -10   5  21      359.25      321.18     89.92 o 
  -9   5  21        9.89       98.56    133.07 o 
  -8   5  21      379.35      623.44    320.99 o 
  -7   5  21       82.14      163.53     86.29 o 
  -6   5  21     1135.01     1030.05    147.90 o 
  -5   5  21      343.30      425.16    224.91 o 
  -4   5  21       26.42      161.31     89.87 o 
  -3   5  21     1080.67     1078.02    225.79 o 
  -2   5  21     1448.50     1373.26     97.21 o 
  -1   5  21        6.93       59.91     97.37 o 
   0   5  21       46.20      129.74     99.51 o 
   1   5  21        8.58       15.06    252.54 o 
  -9   6  21      172.61      270.62    206.73 o 
  -8   6  21       11.28       55.00    357.26 o 
  -7   6  21       76.45       52.73    387.91 o 
  -6   6  21      564.35      859.42    179.83 o 
  -5   6  21        6.59      100.21     43.22 o 
  -4   6  21     1480.81     1519.34    165.56 o 
  -3   6  21        0.62       31.05    125.24 o 
  -2   6  21        2.42       78.53    104.21 o 
 -15   0  22      828.73     1227.76    539.50 o 
 -14   0  22      544.56      444.40    121.46 o 
 -13   0  22     1224.01     1255.06    134.64 o 
 -12   0  22      234.41      180.77    231.62 o 
 -11   0  22     1023.58     1167.50    530.08 o 
 -10   0  22       10.70      182.22    109.13 o 
  -9   0  22      640.06      620.52     24.01 o 
  -8   0  22       17.90      443.42    499.83 o 
  -7   0  22      401.38      751.34    227.85 o 
  -6   0  22     2215.25     2281.33     81.91 o 
  -5   0  22      502.93      679.79    154.41 o 
  -4   0  22      234.73      266.45    320.12 o 
  -3   0  22     1968.27     2611.81    594.11 o 
  -2   0  22      472.17      605.41     68.73 o 
  -1   0  22      586.28      796.54    303.17 o 
   0   0  22     1775.14     2313.35    742.87 o 
   1   0  22       86.10      148.76     54.61 o 
   2   0  22      601.83      675.08    529.14 o 
   3   0  22        0.19        0.00    354.02 o 
   4   0  22     3722.69     3710.58    353.07 o 
 -15   1  22       18.79       56.75    194.12 o 
 -14   1  22        1.24        0.10     76.72 o 
 -13   1  22      235.21      395.65    485.12 o 
 -12   1  22       50.59       37.21     95.00 o 
 -11   1  22       63.62       92.34     85.62 o 
 -10   1  22       42.27       56.05     54.14 o 
  -9   1  22        4.85       44.02    116.04 o 
  -8   1  22      140.56      161.50    134.17 o 
  -7   1  22      198.60      413.98    193.64 o 
  -6   1  22      242.75      366.05    158.62 o 
  -5   1  22      643.50      639.13    482.32 o 
  -4   1  22       15.58      185.22    180.11 o 
  -3   1  22       34.07       31.11     23.07 o 
  -2   1  22      341.94      326.62     20.27 o 
  -1   1  22       70.59       84.57     86.51 o 
   0   1  22      681.22      858.19    368.39 o 
   1   1  22       47.39       66.85    269.58 o 
   2   1  22       71.83       89.23     70.77 o 
   3   1  22       11.16       27.93    217.42 o 
   4   1  22        1.48       44.28     71.53 o 
 -15   2  22      731.75      629.06     22.13 o 
 -14   2  22       67.99       48.80    351.44 o 
 -13   2  22      697.99     1212.45    355.67 o 
 -12   2  22      164.37      164.77    153.27 o 
 -11   2  22       52.03      190.01     84.11 o 
 -10   2  22     1436.57     1727.65    245.06 o 
  -9   2  22       31.56      290.81    290.70 o 
  -8   2  22     1074.39     1010.55    167.71 o 
  -7   2  22     1043.82     1140.93    198.88 o 
  -6   2  22       33.60      198.85    186.42 o 
  -5   2  22       79.88      115.28     45.72 o 
  -4   2  22        5.94       14.20     21.62 o 
  -3   2  22     1805.44     1543.59    432.77 o 
  -2   2  22      215.37      567.29    277.28 o 
  -1   2  22      809.96      798.33    311.65 o 
   0   2  22     1556.07     1597.57    273.04 o 
   1   2  22       37.93       30.70    399.07 o 
   2   2  22      117.35      159.14    266.25 o 
   3   2  22       83.76       88.96     30.72 o 
 -14   3  22        1.63        0.99     10.31 o 
 -13   3  22      608.13      958.83    367.69 o 
 -12   3  22        0.34       73.27    153.69 o 
 -11   3  22       96.33       90.13    130.35 o 
 -10   3  22       18.36       33.89    181.33 o 
  -9   3  22      214.09      307.63    215.24 o 
  -8   3  22      333.79      432.52    280.37 o 
  -7   3  22      732.68      819.26    265.12 o 
  -6   3  22       90.27      191.84    124.08 o 
  -5   3  22      879.58     1475.85    187.04 o 
  -4   3  22      492.07      507.78     42.38 o 
  -3   3  22     1020.02      944.29    168.90 o 
  -2   3  22      490.61      711.45    237.89 o 
  -1   3  22        3.42       15.34     21.63 o 
   0   3  22      137.73      157.24    286.31 o 
   1   3  22       22.50       25.42    283.85 o 
   2   3  22     1612.23     1967.81    229.26 o 
   3   3  22        4.37      140.06    469.22 o 
 -13   4  22       47.89      265.63    237.40 o 
 -12   4  22       47.31       91.11    244.07 o 
 -11   4  22      249.00      219.94     38.68 o 
 -10   4  22       17.16      151.30    165.60 o 
  -9   4  22      195.00      236.41    106.24 o 
  -8   4  22       48.37       58.38    220.53 o 
  -7   4  22        3.42       64.51    232.63 o 
  -6   4  22       24.46       36.79     73.13 o 
  -5   4  22       74.49      340.22    240.43 o 
  -4   4  22      220.49      215.56     75.60 o 
  -3   4  22      340.43      400.17    149.17 o 
  -2   4  22       52.46       74.31     54.78 o 
  -1   4  22      164.29      237.23    228.14 o 
   0   4  22      903.41     1180.31    199.37 o 
   1   4  22        4.71       17.36     10.35 o 
 -11   5  22      101.53      123.05    300.81 o 
 -10   5  22       13.37      118.81    190.65 o 
  -9   5  22       86.48       95.80    172.54 o 
  -8   5  22      404.45      367.34     50.54 o 
  -7   5  22      359.50      349.23     20.24 o 
  -6   5  22      348.90      537.89    262.02 o 
  -5   5  22      650.45      578.36    145.30 o 
  -4   5  22        4.68      197.76    174.24 o 
  -3   5  22      269.48      400.57    113.50 o 
  -2   5  22      576.09      632.66    143.79 o 
  -1   5  22        3.29       61.67     82.45 o 
 -14   1  23       13.94       30.13    236.01 o 
 -13   1  23      101.58      115.92    168.94 o 
 -12   1  23      146.24      405.60    305.29 o 
 -11   1  23      600.40     1032.99    162.64 o 
 -10   1  23       30.76      361.55    453.72 o 
  -9   1  23     2875.12     2736.32    234.74 o 
  -8   1  23      320.79      423.35    221.64 o 
  -7   1  23      587.60      535.99     32.34 o 
  -6   1  23      354.02      327.76    108.72 o 
  -5   1  23      907.10     1328.07    242.35 o 
  -4   1  23     1086.57     1056.80    104.51 o 
  -3   1  23        8.69       81.96    122.40 o 
  -2   1  23     1489.33     1876.82    436.61 o 
  -1   1  23      356.68      421.34    142.35 o 
   0   1  23       22.70      340.87    349.94 o 
   1   1  23      208.76      249.43     42.86 o 
   2   1  23      424.97      509.29    229.74 o 
 -14   2  23        6.80       25.31    167.06 o 
 -13   2  23       49.02      215.63    125.06 o 
 -12   2  23       52.17       43.31    366.40 o 
 -11   2  23      905.79      947.45     85.12 o 
 -10   2  23       41.06      196.92    293.87 o 
  -9   2  23       56.47       52.12     21.61 o 
  -8   2  23      216.68      179.42     95.26 o 
  -7   2  23      168.55      255.29     67.50 o 
  -6   2  23       23.95       35.67    178.24 o 
  -5   2  23       40.02      381.89    310.33 o 
  -4   2  23      200.75      302.31    172.03 o 
  -3   2  23      369.57      523.88    303.77 o 
  -2   2  23      280.22      364.57    146.59 o 
  -1   2  23      349.82      421.11    189.18 o 
   0   2  23      433.64      488.95    123.34 o 
   1   2  23        2.26       42.29    189.18 o 
   2   2  23      113.73      177.91    427.35 o 
 -13   3  23       30.49       20.90     63.97 o 
 -12   3  23      193.88      315.37    172.51 o 
 -11   3  23      607.58     1163.40    257.41 o 
 -10   3  23        1.00        0.00     21.64 o 
  -9   3  23     1156.84     1727.73    397.15 o 
  -8   3  23      415.92      336.91     44.20 o 
  -7   3  23       45.59      149.84     80.39 o 
  -6   3  23       12.78       27.25     21.59 o 
  -5   3  23      230.56      335.15    162.83 o 
  -4   3  23      962.50     1526.42    295.18 o 
  -3   3  23       26.15       31.58     55.14 o 
  -2   3  23     1147.31     1652.84    478.20 o 
  -1   3  23       14.95       67.78    108.83 o 
   0   3  23      216.02      219.56    171.42 o 
   1   3  23       13.35       98.96    341.53 o 
 -11   4  23      962.22      885.48    103.34 o 
 -10   4  23      348.16      539.02    341.90 o 
  -9   4  23       66.31      339.17    283.90 o 
  -8   4  23       81.48      243.44    210.64 o 
  -7   4  23      349.66      363.93    283.15 o 
  -6   4  23      447.90      541.63    171.96 o 
  -5   4  23       18.08      382.20    329.30 o 
  -4   4  23      556.29      737.17    144.34 o 
  -3   4  23       23.36       55.52     25.96 o 
  -2   4  23       21.40       26.95     64.83 o 
  -1   4  23      365.89      267.33    140.44 o 
  -9   5  23        6.57        4.07    259.55 o 
  -8   5  23      534.67     1074.29    222.37 o 
  -7   5  23       25.48       57.28     54.45 o 
  -6   5  23       17.53      166.28    139.34 o 
  -5   5  23      500.08      444.51    247.89 o 
  -4   5  23      139.30      145.45    119.21 o 
 -14   0  24       40.49      114.87     98.86 o 
 -13   0  24     1072.17     1674.05    350.25 o 
 -12   0  24      167.93      464.18    575.28 o 
 -11   0  24       75.42      230.68    239.15 o 
 -10   0  24      820.34     1293.92    288.58 o 
  -9   0  24       42.90      188.31    563.04 o 
  -8   0  24      111.32      409.57    752.28 o 
  -7   0  24      405.37      338.01    299.41 o 
  -6   0  24      746.21      584.69    261.75 o 
  -5   0  24      364.70      689.20    480.18 o 
  -4   0  24        0.01      128.05    295.64 o 
  -3   0  24     2286.89     2348.18     55.55 o 
  -2   0  24      211.22     1288.96    702.38 o 
  -1   0  24        5.08       92.27    741.93 o 
   0   0  24      372.01      373.79    687.32 o 
   1   0  24      296.86      458.53    740.99 o 
 -13   1  24       17.49        6.59     96.10 o 
 -12   1  24      226.25      216.39     39.61 o 
 -11   1  24        0.85       14.12     88.50 o 
 -10   1  24       72.38       92.82     87.51 o 
  -9   1  24       41.87       35.69    241.89 o 
  -8   1  24      340.70      388.15    145.28 o 
  -7   1  24       44.51       61.20    214.30 o 
  -6   1  24      374.18      338.54     55.08 o 
  -5   1  24      721.97      690.94    418.52 o 
  -4   1  24      170.08      153.45     92.74 o 
  -3   1  24        0.85       40.33    171.31 o 
  -2   1  24      222.57      270.74    436.42 o 
  -1   1  24        9.31       58.04    384.60 o 
   0   1  24       61.36      109.04    329.84 o 
   1   1  24       38.09      140.79     86.15 o 
 -13   2  24     2038.00     1815.58    238.24 o 
 -12   2  24       81.22      160.76    354.34 o 
 -11   2  24        5.11       28.52     44.72 o 
 -10   2  24       85.60      143.11    129.93 o 
  -9   2  24        7.70      104.22    259.35 o 
  -8   2  24      153.08      185.13    159.01 o 
  -7   2  24      105.82      107.76    341.53 o 
  -6   2  24      397.67      429.49     55.00 o 
  -5   2  24      297.70      584.33    349.29 o 
  -4   2  24      305.64      726.00    352.13 o 
  -3   2  24     1193.24     1341.07    248.56 o 
  -2   2  24      665.68      563.98    366.26 o 
  -1   2  24        8.54       50.76    172.03 o 
   0   2  24     1213.71     1192.15     64.97 o 
 -12   3  24        8.37      108.34    340.09 o 
 -11   3  24      218.65      213.96    138.38 o 
 -10   3  24        3.28       26.99    299.98 o 
  -9   3  24      297.95      455.51    464.17 o 
  -8   3  24      157.13      306.64    159.84 o 
  -7   3  24      109.59      232.51    103.14 o 
  -6   3  24       37.87       96.06    194.03 o 
  -5   3  24      856.70      758.15     72.03 o 
  -4   3  24      762.43      627.60    111.57 o 
  -3   3  24       51.87      192.09    356.00 o 
  -2   3  24       35.25      180.30    115.87 o 
  -1   3  24       57.43       77.30     54.45 o 
  -9   4  24       12.15       13.82    367.60 o 
  -8   4  24       20.05      103.12    149.70 o 
  -7   4  24       56.05       28.33     45.92 o 
  -6   4  24       25.87      204.97    340.69 o 
  -5   4  24        9.94      276.95    382.31 o 
  -4   4  24        9.35      132.94    363.35 o 
  -3   4  24       39.91      151.97    388.90 o 
 -12   1  25        4.98        0.00    498.07 o 
 -11   1  25     1380.98     1411.36    180.77 o 
 -10   1  25        0.02       47.25    258.12 o 
  -9   1  25      219.00      193.96    209.96 o 
  -8   1  25        1.38        0.00    126.29 o 
  -7   1  25     1730.84     1401.66    404.39 o 
  -6   1  25      258.50      422.42    338.15 o 
  -5   1  25       95.12      498.42    420.37 o 
  -4   1  25     1774.16     1595.45    131.81 o 
  -3   1  25        6.82      217.35    278.23 o 
  -2   1  25      306.72      328.85     57.43 o 
  -1   1  25      204.13      235.92     27.62 o 
 -11   2  25      124.91      179.83    320.12 o 
 -10   2  25       40.54      150.57     86.24 o 
  -9   2  25      416.54      405.81     83.06 o 
  -8   2  25       11.36       11.75    319.71 o 
  -7   2  25      107.55      304.12    695.79 o 
  -6   2  25       48.40       36.72     54.13 o 
  -5   2  25       96.33       98.09     13.18 o 
  -4   2  25       14.28       34.09    196.31 o 
  -3   2  25       74.99       55.55     33.93 o 
  -2   2  25      163.20      235.35    137.82 o 
  -9   3  25        8.02       41.70     31.71 o 
  -8   3  25      280.75      256.87    117.02 o 
  -7   3  25      936.40      744.67    234.44 o 
  -6   3  25       22.34      112.12    184.44 o 
  -5   3  25      217.12      337.07    752.28 o 
  -4   3  25       70.41      182.71    119.32 o 
 -10   0  26      293.88      303.17    386.03 o 
  -9   0  26       11.88       44.25    265.51 o 
  -8   0  26       57.09       89.45    741.93 o 
  -7   0  26       11.67      370.02    638.36 o 
  -6   0  26      416.77     1360.52    634.59 o 
  -5   0  26     1207.36     1304.02    353.07 o 
  -4   0  26       26.52      205.25    295.64 o 
  -9   1  26        1.76        1.88    531.02 o 
  -8   1  26       50.61      174.11    208.39 o 
  -7   1  26        0.91       61.19    151.12 o 
  -6   1  26      484.43      650.27    239.24 o 
  -5   1  26      160.23      137.46     21.56 o 
  -4   1  26      260.38      387.40    210.83 o 
  -7   2  26        1.08      152.53    386.03 o 
  -6   2  26       16.99       93.08    135.66 o 
                                                 
